# Supplementary material for: Lifelong exposure to high‐altitude hypoxia in humans is associated with improved redox homeostasis and structural–functional adaptations of the neurovascular unit
Source: J Physiol. 2023 Feb 23;601(6):1095–120. doi: 10.1113/JP283362 (PMC10952731; doi:10.1113/JP283362)
Supplement: Supplementary file 1 — Statistical Summary Document [file TJP-601-1095-s002.xlsx]

## Sheet: Statistical Summary Table
Statistical Summary Document
Manuscript Title:	Lifelong exposure to high-altitude hypoxia in humans is associated with improved redox status and structural-functional adaptations of the neurovascular unit
Authors:	Benjamin S. Stacey, Ryan L. Hoiland, Hannah G. Caldwell, Connor A. Howe, Tyler Vermeulen, Michael M. Tymko, Gustavo A. Vizcardo-Galindo, Daniella Bermudez, Rómulo J. Figueroa-Mujíica, Christopher Gasho, Edouard Tuaillon, Christophe Hirtz, Sylvain Lehmann, Nicola Marchi, Hayato Tsukamoto, Francisco C. Villafuerte, Philip N. Ainslie and Damian M. Bailey
Animal model used, if applicable:	N/A
Underlying hypothesis:	Unlike acclimatised lowlanders, highlanders exposed to lifelong hypoxia would exhibit evidence of adaptive NVU remodelling, a neuroprotective phenotype characterized by a structurally tighter and more intact BBB, improved cerebral substrate delivery and cerebrovascular function in the absence of astrocytic-neuronal injury or cognitive impairment.
Definitions of ‘n’:	‘n’ is defined as the number of participants at each time-point
Statistical summary table:
Experimental question number	Finding/ conclusion	Experimental location/variable	Effect size	Mean ± Standard Deviation	n	Exact P value	Figure/table in which data are presented	Units	Data comparisons	Statistical test	Any other experimental factors	Comments
Multiple tests of the same question are shown in different rows	−, no difference between condition or group for variable; ↑, variable is higher in condition or group; ↓, variable is lower in condition or group		Cohen's d (rows 1 - 232) Wilcoxon r (rows 233 - 465)		(value)	If P is considered significant against a stated confidence limit, authors may indicate this in bold.The exact value must be stated unless P is less than 0.0001, in which case < is permitted.			SL, lowlanders at lifelong sea-level; CH, lowlanders at chronic high-altitude; LH, highlanders at lifelong high-altitude		e.g. subjects’ age or sex	−, no difference between condition or group for variable; ↑, variable is higher in condition or group; ↓, variable is lower in condition or group
1	-	Age	0.105	27 ± 7 vs. 28 ± 8	18	0.827	Table 1	years	LH vs. SL	Independent samples t-test	N/A	-
2	↓ in LH	Stature	1.48	1.65 ± 0.08 vs. 1.75 ± 0.06	18	0.006	Table 1	m	LH vs. SL	Independent samples t-test	N/A	↓ in LH
3	-	Mass	0.349	70.8 ± 14.4 vs. 74.8 ± 7.6	18	0.47	Table 1	kg	LH vs. SL	Independent samples t-test	N/A	-
4	-	BMI	-0.404	26.1 ± 6.0 vs. 24.3 ± 1.7	18	0.412	Table 1	kg.m2	LH vs. SL	Independent samples t-test	N/A	-
5	↓ in CH	A•−	0.851696	25.30 ± 6.62 vs. 18.91 ± 8.52	18	0.0339051	Figure 1	AU x 103	SL vs. CH	Paired samples t-test	N/A	↓ in CH
6	−	A•−	0.20316	24.03 ± 5.86 vs. 25.30 ± 6.62	18	0.672242	Figure 1	AU x 103	LH vs. SL	Independent samples t-test	N/A	−
7	−	A•−	-0.700667	24.03 ± 5.86 vs. 18.91 ± 8.52	18	0.156628	Figure 1	AU x 103	LH vs. CH	Independent samples t-test	N/A	−
8	↑ in CH	Total Plasma NO	-1.38459	62.25 ± 18.08 vs. 113.14 ± 41.55	18	0.00319244	Figure 1	nM	SL vs. CH	Paired samples t-test	N/A	↑ in CH
9	↑in LH	Total Plasma NO	-1.54884	126.14 ± 55.47 vs. 62.25 ± 18.08	18	0.00465868	Figure 1	nM	LH vs. SL	Independent samples t-test	N/A	↑in LH
10	−	Total Plasma NO	-0.265414	126.14 ± 55.47 vs. 113.14 ± 41.55	18	0.581221	Figure 1	nM	LH vs. CH	Independent samples t-test	N/A	−
11	↑ in CH	Plasma Nitrite	-1.4259	54.96 ± 11.51 vs. 107.46 ± 41.44	18	0.00269585	Figure 1	nM	SL vs. CH	Paired samples t-test	N/A	↑ in CH
12	↑in LH	Plasma Nitrite	-1.50504	117.41 ± 57.55 vs. 54.96 ± 11.51	18	0.00566428	Figure 1	nM	LH vs. SL	Independent samples t-test	N/A	↑in LH
13	−	Plasma Nitrite	-0.198422	117.41 ± 57.55 vs. 107.46 ± 41.44	18	0.679416	Figure 1	nM	LH vs. CH	Independent samples t-test	N/A	−
14	↑ in CH	Plasma RSNO	-1.23687	4.96 ± 1.66 vs. 6.46 ± 1.64	18	0.00595106	Figure 1	nM	SL vs. CH	Paired samples t-test	N/A	↑ in CH
15	↑in LH	Plasma RSNO	-1.34665	8.73 ± 3.59 vs. 4.96 ± 1.66	18	0.0114222	Figure 1	nM	LH vs. SL	Independent samples t-test	N/A	↑in LH
16	−	Plasma RSNO	-0.811941	8.73 ± 3.59 vs. 6.46 ± 1.64	18	0.10427	Figure 1	nM	LH vs. CH	Independent samples t-test	N/A	−
17	↑ in CH	Total RBC NO	-0.904745	141.85 ± 66.42 vs. 193.8 ± 68.87	18	0.0264839	Figure 1	nM	SL vs. CH	Paired samples t-test	N/A	↑ in CH
18	↑in LH	Total RBC NO	-1.68138	247.67 ± 59.24 vs. 141.85 ± 66.42	18	0.00257381	Figure 1	nM	LH vs. SL	Independent samples t-test	N/A	↑in LH
19	−	Total RBC NO	-0.838601	247.67 ± 59.24 vs. 193.8 ± 68.87	18	0.0942518	Figure 1	nM	LH vs. CH	Independent samples t-test	N/A	−
20	↑ in CH	RBC Nitrite	-0.770703	126.59 ± 69.49 vs. 172.88 ± 70.6	18	0.0495257	Figure 1	nM	SL vs. CH	Paired samples t-test	N/A	↑ in CH
21	↑in LH	RBC Nitrite	-1.421	219.08 ± 60.37 vs. 126.59 ± 69.49	18	0.00822857	Figure 1	nM	LH vs. SL	Independent samples t-test	N/A	↑in LH
22	−	RBC Nitrite	-0.70341	219.08 ± 60.37 vs. 172.88 ± 70.6	18	0.155112	Figure 1	nM	LH vs. CH	Independent samples t-test	N/A	−
23	−	SNO-Hb	-0.426957	15.27 ± 7.43 vs. 20.93 ± 10.01	18	0.236121	Figure 1	nM	SL vs. CH	Paired samples t-test	N/A	−
24	−	SNO-Hb	-0.773063	28.59 ± 23.21 vs. 15.27 ± 7.43	18	0.120533	Figure 1	nM	LH vs. SL	Independent samples t-test	N/A	−
25	−	SNO-Hb	-0.428737	28.59 ± 23.21 vs. 20.93 ± 10.01	18	0.376589	Figure 1	nM	LH vs. CH	Independent samples t-test	N/A	−
26	↑ in CH	HbNO	-1.10806	24.68 ± 19.58 vs. 46.95 ± 19.13	18	0.0104746	Figure 1	nM	SL vs. CH	Paired samples t-test	N/A	↑ in CH
27	↑in LH	HbNO	-1.02491	64.6 ± 51.49 vs. 24.68 ± 19.58	18	0.0450444	Figure 1	nM	LH vs. SL	Independent samples t-test	N/A	↑in LH
28	−	HbNO	-0.45436	64.6 ± 51.49 vs. 46.95 ± 19.13	18	0.349467	Figure 1	nM	LH vs. CH	Independent samples t-test	N/A	−
29	↑ in CH	Hct	-3.07526	45.41 ± 2.52 vs. 51.67 ± 2.59	18	1.54396e-05	Table 1	%	SL vs. CH	Paired samples t-test	N/A	↑ in CH
30	↑in LH	Hct	-2.2671	55.26 ± 5.6 vs. 45.41 ± 2.52	18	0.000192665	Table 1	%	LH vs. SL	Independent samples t-test	N/A	↑in LH
31	−	Hct	-0.822344	55.26 ± 5.6 vs. 51.67 ± 2.59	18	0.100255	Table 1	%	LH vs. CH	Independent samples t-test	N/A	−
32	↑ in CH	Hb	-3.07243	14.82 ± 0.81 vs. 16.87 ± 0.84	18	1.55448e-05	Table 1	g∙L-1	SL vs. CH	Paired samples t-test	N/A	↑ in CH
33	↑in LH	Hb	-2.08577	18.12 ± 2.09 vs. 14.82 ± 0.81	18	0.000424992	Table 1	g∙L-1	LH vs. SL	Independent samples t-test	N/A	↑in LH
34	−	Hb	-0.789795	18.12 ± 2.09 vs. 16.87 ± 0.84	18	0.113284	Table 1	g∙L-1	LH vs. CH	Independent samples t-test	N/A	−
35	↑ in CH	pH	-2.02136	7.36 ± 0.03 vs. 7.42 ± 0.02	18	0.000301178	Table 1	units	SL vs. CH	Paired samples t-test	N/A	↑ in CH
36	−	pH	0.0358003	7.36 ± 0.03 vs. 7.36 ± 0.03	18	0.94	Table 1	units	LH vs. SL	Independent samples t-test	N/A	−
37	↓ in LH	pH	2.48643	7.36 ± 0.03 vs. 7.42 ± 0.02	18	<0.0001	Table 1	units	LH vs. CH	Independent samples t-test	N/A	↓ in LH
38	↓ in CH	pvO2	1.21405	37.37 ± 8.46 vs. 26.02 ± 7.96	18	0.00656838	Table 1	mmHg	SL vs. CH	Paired samples t-test	N/A	↓ in CH
39	−	pvO2	0.356129	34.45 ± 7.91 vs. 37.37 ± 8.46	18	0.461	Table 1	mmHg	LH vs. SL	Independent samples t-test	N/A	−
40	↓ in CH	pvO2	-1.06241	34.45 ± 7.91 vs. 26.02 ± 7.96	18	0.0385933	Table 1	mmHg	LH vs. CH	Independent samples t-test	N/A	↓ in CH
41	↓ in CH	pvCO2	2.28294	49.99 ± 4.75 vs. 37.97 ± 3.3	18	0.000131146	Table 1	mmHg	SL vs. CH	Paired samples t-test	N/A	↓ in CH
42	↑in LH	pvCO2	1.62575	41.25 ± 5.94 vs. 49.99 ± 4.75	18	0.003	Table 1	mmHg	LH vs. SL	Independent samples t-test	N/A	↑in LH
43	−	pvCO2	-0.683606	41.25 ± 5.94 vs. 37.97 ± 3.3	18	0.166338	Table 1	mmHg	LH vs. CH	Independent samples t-test	N/A	−
44	↓ in LH	HCO3-	1.80229	28.26 ± 1.48 vs. 24.36 ± 1.69	18	0.000640735	Table 1	mmol·L-1	SL vs. CH	Paired samples t-test	N/A	↓ in LH
45	↓ in LH	HCO3-	2.1344	23.8 ± 2.55 vs. 28.26 ± 1.48	18	0.0003	Table 1	mmol·L-1	LH vs. SL	Independent samples t-test	N/A	↓ in LH
46	−	HCO3-	0.256768	23.8 ± 2.55 vs. 24.36 ± 1.69	18	0.593481	Table 1	mmol·L-1	LH vs. CH	Independent samples t-test	N/A	−
47	−	caO2	0.13441	20.21 ± 1.11 vs. 20.06 ± 1.42	18	0.697341	Table 1	mg∙dL-1	SL vs. CH	Paired samples t-test	N/A	−
48	−	caO2	-0.35268	20.97 ± 2.82 vs. 20.21 ± 1.11	18	0.465227	Table 1	mg∙dL-1	LH vs. SL	Independent samples t-test	N/A	−
49	−	caO2	-0.407147	20.97 ± 2.82 vs. 20.06 ± 1.42	18	0.400522	Table 1	mg∙dL-1	LH vs. CH	Independent samples t-test	N/A	−
50	↑ in CH	Blood Viscocity	-1.9747	3.99 ± 0.23 vs. 4.73 ± 0.48	18	0.000352062	Table 1	cP	SL vs. CH	Paired samples t-test	N/A	↑ in CH
51	↑ in LH	Blood Viscocity	-2.37591	5.74 ± 1.02 vs. 3.99 ± 0.23	18	0.00012072	Table 1	cP	LH vs. SL	Independent samples t-test	N/A	↑ in LH
52	↑ in LH	Blood Viscocity	-1.26669	5.74 ± 1.02 vs. 4.73 ± 0.48	18	0.0161953	Table 1	cP	LH vs. CH	Independent samples t-test	N/A	↑ in LH
53	↑ in CH	NFL	-0.877277	5.73 ± 1.92 vs. 18.04 ± 14.2	18	0.0300925	Figure 2	pg.L-1	SL vs. CH	Paired samples t-test	N/A	↑ in CH
54	−	NFL	-0.55104	7.04 ± 2.76 vs. 5.73 ± 1.92	18	0.259552	Figure 2	pg.L-1	LH vs. SL	Independent samples t-test	N/A	−
55	↓ in LH	NFL	1.0751	7.04 ± 2.76 vs. 18.04 ± 14.2	18	0.0366117	Figure 2	pg.L-1	LH vs. CH	Independent samples t-test	N/A	↓ in LH
56	−	UCH-L1	0.0137908	6.27 ± 2.93 vs. 6.2 ± 4.13	18	0.968013	Figure 2	pg.L-1	SL vs. CH	Paired samples t-test	N/A	−
57	↓ in LH	UCH-L1	1.20264	3.42 ± 1.62 vs. 6.27 ± 2.93	18	0.021352	Figure 2	pg.L-1	LH vs. SL	Independent samples t-test	N/A	↓ in LH
58	−	UCH-L1	0.885491	3.42 ± 1.62 vs. 6.2 ± 4.13	18	0.0786718	Figure 2	pg.L-1	LH vs. CH	Independent samples t-test	N/A	−
59	−	NSE	-0.42928	7.1 ± 1.86 vs. 7.52 ± 1.25	18	0.233803	Figure 2	ug.L-1	SL vs. CH	Paired samples t-test	N/A	−
60	−	NSE	-0.479419	8.01 ± 1.96 vs. 7.1 ± 1.86	18	0.324286	Figure 2	ug.L-1	LH vs. SL	Independent samples t-test	N/A	−
61	−	NSE	-0.301696	8.01 ± 1.96 vs. 7.52 ± 1.25	18	0.531235	Figure 2	ug.L-1	LH vs. CH	Independent samples t-test	N/A	−
62	−	S100β	-0.215291	0.05 ± 0.03 vs. 0.05 ± 0.03	18	0.536444	Figure 2	ug.L-1	SL vs. CH	Paired samples t-test	N/A	−
63	↓ in LH	S100β	1.01882	0.03 ± 0 vs. 0.05 ± 0.03	18	0.0461815	Figure 2	ug.L-1	LH vs. SL	Independent samples t-test	N/A	↓ in LH
64	↓ in LH	S100β	1.24427	0.03 ± 0 vs. 0.05 ± 0.03	18	0.0178472	Figure 2	ug.L-1	LH vs. CH	Independent samples t-test	N/A	↓ in LH
65	-	GFAP	0.29205	77.71 ± 32.53 vs. 75.68 ± 30.93	18	0.406487	Figure 2	pg.L-1	SL vs. CH	Paired samples t-test	N/A	-
66	-	GFAP	0.424379	67.13 ± 13.65 vs. 77.71 ± 32.53	18	0.381341	Figure 2	pg.L-1	LH vs. SL	Independent samples t-test	N/A	-
67	-	GFAP	0.357737	67.13 ± 13.65 vs. 75.68 ± 30.93	18	0.458962	Figure 2	pg.L-1	LH vs. CH	Independent samples t-test	N/A	-
68	↓ in CH	T-Tau	1.23031	0.258 ± 0.122 vs. 0.090 ± 0.020	18	0.00612193	Figure 2	pg.L-1	SL vs. CH	Paired samples t-test	N/A	↓ in CH
69	↓ in LH	T-Tau	2.67602	0.026 ± 0.012 vs. 0.258 ± 0.122	18	<0.0001	Figure 2	pg.L-1	LH vs. SL	Independent samples t-test	N/A	↓ in LH
70	↓ in LH	T-Tau	3.89411	0.026 ± 0.012 vs. 0.090 ± 0.020	18	<0.0001	Figure 2	pg.L-1	LH vs. CH	Independent samples t-test	N/A	↓ in LH
71	↑ in CH	MAP	-1.8558	83.22 ± 9.19 vs. 93.76 ± 7.63	18	0.000530058	Table 1	mmHg	SL vs. CH	Paired samples t-test	N/A	↑ in CH
72	−	MAP	-0.192362	84.91 ± 8.35 vs. 83.22 ± 9.19	18	0.688638	Table 1	mmHg	LH vs. SL	Independent samples t-test	N/A	−
73	↓ in LH	MAP	1.10562	84.91 ± 8.35 vs. 93.76 ± 7.63	18	0.0322292	Table 1	mmHg	LH vs. CH	Independent samples t-test	N/A	↓ in LH
74	↑ in CH	HR	-1.13896	56.75 ± 9.78 vs. 72.29 ± 10.59	18	0.00912989	Table 1	bpm	SL vs. CH	Paired samples t-test	N/A	↑ in CH
75	−	HR	-0.921295	65.98 ± 10.25 vs. 56.75 ± 9.78	18	0.0683649	Table 1	bpm	LH vs. SL	Independent samples t-test	N/A	−
76	−	HR	0.604781	65.98 ± 10.25 vs. 72.29 ± 10.59	18	0.217788	Table 1	bpm	LH vs. CH	Independent samples t-test	N/A	−
77	−	SV	0.542703	110.92 ± 26.13 vs. 97.34 ± 27.26	18	0.142152	Table 1	mL	SL vs. CH	Paired samples t-test	N/A	−
78	↓ in LH	SV	1.16768	86.04 ± 15.01 vs. 110.92 ± 26.13	18	0.0247934	Table 1	mL	LH vs. SL	Independent samples t-test	N/A	↓ in LH
79	−	SV	0.513142	86.04 ± 15.01 vs. 97.34 ± 27.26	18	0.292483	Table 1	mL	LH vs. CH	Independent samples t-test	N/A	−
80	−	Q	-0.337442	6.22 ± 1.5 vs. 6.89 ± 1.77	18	0.341018	Table 1	L∙min-1	SL vs. CH	Paired samples t-test	N/A	−
81	−	Q	0.482829	5.61 ± 0.96 vs. 6.22 ± 1.5	18	0.320961	Table 1	L∙min-1	LH vs. SL	Independent samples t-test	N/A	−
82	−	Q	0.901402	5.61 ± 0.96 vs. 6.89 ± 1.77	18	0.0739313	Table 1	L∙min-1	LH vs. CH	Independent samples t-test	N/A	−
83	−	VE	0.468997	22.06 ± 9.89 vs. 16.48 ± 8.61	18	0.197071	Table 1	L∙min-1	SL vs. CH	Paired samples t-test	N/A	−
84	−	VE	-0.283622	24.46 ± 6.75 vs. 22.06 ± 9.89	18	0.555835	Table 1	L∙min-1	LH vs. SL	Independent samples t-test	N/A	−
85	↓ in LH	VE	-1.03195	24.46 ± 6.75 vs. 16.48 ± 8.61	18	0.043761	Table 1	L∙min-1	LH vs. CH	Independent samples t-test	N/A	↓ in LH
86	↓ in CH	PETO2	7.25616	90.88 ± 4.26 vs. 50.35 ± 2.56	18	<0.0001	Table 1	mmHg	SL vs. CH	Paired samples t-test	N/A	↓ in CH
87	↓ in LH	PETO2	13.2862	47.31 ± 1.84 vs. 90.88 ± 4.26	18	<0.0001	Table 1	mmHg	LH vs. SL	Independent samples t-test	N/A	↓ in LH
88	↓ in LH	PETO2	1.36205	47.31 ± 1.84 vs. 50.35 ± 2.56	18	0.0106743	Table 1	mmHg	LH vs. CH	Independent samples t-test	N/A	↓ in LH
89	↓ in CH	PETCO2	4.13091	43.13 ± 3.21 vs. 28.78 ± 1.73	18	<0.0001	Table 1	mmHg	SL vs. CH	Paired samples t-test	N/A	↓ in CH
90	↓ in LH	PETCO2	3.94202	33.02 ± 1.69 vs. 43.13 ± 3.21	18	<0.0001	Table 1	mmHg	LH vs. SL	Independent samples t-test	N/A	↓ in LH
91	↑ in LH	PETCO2	-2.47604	33.02 ± 1.69 vs. 28.78 ± 1.73	18	<0.0001	Table 1	mmHg	LH vs. CH	Independent samples t-test	N/A	↑ in LH
92	↓ in CH	SpO2	4.17735	98.1 ± 0.68 vs. 85.49 ± 2.54	18	<0.0001	Table 1	%	SL vs. CH	Paired samples t-test	N/A	↓ in CH
93	↓ in LH	SpO2	9.35005	84.07 ± 2.01 vs. 98.1 ± 0.68	18	<0.0001	Table 1	%	LH vs. SL	Independent samples t-test	N/A	↓ in LH
94	−	SpO2	0.62329	84.07 ± 2.01 vs. 85.49 ± 2.54	18	0.204693	Table 1	%	LH vs. CH	Independent samples t-test	N/A	−
95	−	MCAv	0.464017	64.07 ± 11.12 vs. 58.15 ± 9.98	18	0.201384	Figure 3	cm∙s-1	SL vs. CH	Paired samples t-test	N/A	−
96	−	MCAv	0.526703	59.55 ± 4.85 vs. 64.07 ± 11.12	18	0.280361	Figure 3	cm∙s-1	LH vs. SL	Independent samples t-test	N/A	−
97	−	MCAv	-0.178148	59.55 ± 4.85 vs. 58.15 ± 9.98	18	0.710465	Figure 3	cm∙s-1	LH vs. CH	Independent samples t-test	N/A	−
98	↓ in CH	PCAv	1.33848	44.48 ± 6.67 vs. 37.33 ± 4.66	18	0.0038656	Figure 3	cm∙s-1	SL vs. CH	Paired samples t-test	N/A	↓ in CH
99	−	PCAv	0.920075	36.76 ± 10.01 vs. 44.48 ± 6.67	17	0.0777445	Figure 3	cm∙s-1	LH vs. SL	Independent samples t-test	N/A	−
100	−	PCAv	0.075319	36.76 ± 10.01 vs. 37.33 ± 4.66	17	0.878884	Figure 3	cm∙s-1	LH vs. CH	Independent samples t-test	N/A	−
101	−	ICAQ	0.0277578	268.01 ± 51.1 vs. 265.82 ± 43.22	18	0.93568	Figure 3	mL∙min-1	SL vs. CH	Paired samples t-test	N/A	−
102	−	ICAQ	0.569262	240.14 ± 46.71 vs. 268.01 ± 51.1	18	0.244754	Figure 3	mL∙min-1	LH vs. SL	Independent samples t-test	N/A	−
103	−	ICAQ	0.570594	240.14 ± 46.71 vs. 265.82 ± 43.22	18	0.243699	Figure 3	mL∙min-1	LH vs. CH	Independent samples t-test	N/A	−
104	−	VaQ	0.271676	96.69 ± 29.66 vs. 88.26 ± 25.86	18	0.438644	Figure 3	mL∙min-1	SL vs. CH	Paired samples t-test	N/A	−
105	−	VaQ	0.647429	72.86 ± 42.77 vs. 96.69 ± 29.66	18	0.188567	Figure 3	mL∙min-1	LH vs. SL	Independent samples t-test	N/A	−
106	−	VaQ	0.435803	72.86 ± 42.77 vs. 88.26 ± 25.86	18	0.368971	Figure 3	mL∙min-1	LH vs. CH	Independent samples t-test	N/A	−
107	−	gCBF	0.102576	729.39 ± 139.14 vs. 708.16 ± 105.13	18	0.766149	Figure 3	mL∙min-1	SL vs. CH	Paired samples t-test	N/A	−
108	−	gCBF	0.683553	626 ± 162.48 vs. 729.39 ± 139.14	18	0.166368	Figure 3	mL∙min-1	LH vs. SL	Independent samples t-test	N/A	−
109	−	gCBF	0.600378	626 ± 162.48 vs. 708.16 ± 105.13	18	0.220999	Figure 3	mL∙min-1	LH vs. CH	Independent samples t-test	N/A	−
110	−	gCDO2	0.155986	147.45 ± 30.19 vs. 141.46 ± 18.3	18	0.652299	Figure 3	mL∙min-1	SL vs. CH	Paired samples t-test	N/A	−
111	−	gCDO2	0.585169	129.46 ± 31.29 vs. 147.45 ± 30.19	18	0.232375	Figure 3	mL∙min-1	LH vs. SL	Independent samples t-test	N/A	−
112	−	gCDO2	0.46809	129.46 ± 31.29 vs. 141.46 ± 18.3	18	0.335506	Figure 3	mL∙min-1	LH vs. CH	Independent samples t-test	N/A	−
113	−	gCDGlu	0.266641	3.51 ± 0.64 vs. 3.25 ± 0.5	18	0.446856	Figure 3	mL∙min-1	SL vs. CH	Paired samples t-test	N/A	−
114	−	gCDGlu	0.824301	2.85 ± 0.94 vs. 3.51 ± 0.64	18	0.0995151	Figure 3	mL∙min-1	LH vs. SL	Independent samples t-test	N/A	−
115	−	gCDGlu	0.532069	2.85 ± 0.94 vs. 3.25 ± 0.5	18	0.275669	Figure 3	mL∙min-1	LH vs. CH	Independent samples t-test	N/A	−
116	−	ICA CVCi	0.421064	3.25 ± 0.67 vs. 2.85 ± 0.47	18	0.24209	Table 1	mL∙min-1∙mmHg	SL vs. CH	Paired samples t-test	N/A	−
117	−	ICA CVCi	0.593622	2.86 ± 0.66 vs. 3.25 ± 0.67	18	0.225997	Table 1	mL∙min-1∙mmHg	LH vs. SL	Independent samples t-test	N/A	−
118	−	ICA CVCi	-0.0180164	2.86 ± 0.66 vs. 2.85 ± 0.47	18	0.969986	Table 1	mL∙min-1∙mmHg	LH vs. CH	Independent samples t-test	N/A	−
119	−	ICA CVRi	-0.358111	0.32 ± 0.07 vs. 0.36 ± 0.06	18	0.314006	Table 1	mmHg∙mL∙min-1	SL vs. CH	Paired samples t-test	N/A	−
120	−	ICA CVRi	-0.572196	0.37 ± 0.09 vs. 0.32 ± 0.07	18	0.242433	Table 1	mmHg∙mL∙min-1	LH vs. SL	Independent samples t-test	N/A	−
121	−	ICA CVRi	-0.114126	0.37 ± 0.09 vs. 0.36 ± 0.06	18	0.811779	Table 1	mmHg∙mL∙min-1	LH vs. CH	Independent samples t-test	N/A	−
122	−	VA CVCi	0.609459	1.19 ± 0.42 vs. 0.94 ± 0.27	18	0.104898	Table 1	mL∙min-1∙mmHg	SL vs. CH	Paired samples t-test	N/A	−
123	−	VA CVCi	0.550969	0.89 ± 0.63 vs. 1.19 ± 0.42	18	0.259611	Table 1	mL∙min-1∙mmHg	LH vs. SL	Independent samples t-test	N/A	−
124	−	VA CVCi	0.0998196	0.89 ± 0.63 vs. 0.94 ± 0.27	18	0.834976	Table 1	mL∙min-1∙mmHg	LH vs. CH	Independent samples t-test	N/A	−
125	−	VA CVRi	-0.415294	0.95 ± 0.35 vs. 1.16 ± 0.41	18	0.248056	Table 1	mmHg∙mL∙min-1	SL vs. CH	Paired samples t-test	N/A	−
126	−	VA CVRi	-0.903038	1.51 ± 0.82 vs. 0.95 ± 0.35	18	0.0734584	Table 1	mmHg∙mL∙min-1	LH vs. SL	Independent samples t-test	N/A	−
127	−	VA CVRi	-0.544931	1.51 ± 0.82 vs. 1.16 ± 0.41	18	0.264662	Table 1	mmHg∙mL∙min-1	LH vs. CH	Independent samples t-test	N/A	−
128	↓ in CH	MCA CVCi	1.09884	0.78 ± 0.19 vs. 0.62 ± 0.12	18	0.0109154	Table 1	cm∙s-1∙mmHg	SL vs. CH	Paired samples t-test	N/A	↓ in CH
129	−	MCA CVCi	0.512308	0.71 ± 0.09 vs. 0.78 ± 0.19	18	0.29324	Table 1	cm∙s-1∙mmHg	LH vs. SL	Independent samples t-test	N/A	−
130	−	MCA CVCi	-0.817709	0.71 ± 0.09 vs. 0.62 ± 0.12	18	0.102027	Table 1	cm∙s-1∙mmHg	LH vs. CH	Independent samples t-test	N/A	−
131	↑ in CH	MCA CVRi	-1.1272	1.34 ± 0.29 vs. 1.65 ± 0.29	18	0.00961887	Table 1	mmHg∙cm∙s-1	SL vs. CH	Paired samples t-test	N/A	↑ in CH
132		MCA CVRi	-0.392541	1.43 ± 0.18 vs. 1.34 ± 0.29	18	0.417268	Table 1	mmHg∙cm∙s-1	LH vs. SL	Independent samples t-test	N/A
133	−	MCA CVRi	0.918296	1.43 ± 0.18 vs. 1.65 ± 0.29	18	0.0691792	Table 1	mmHg∙cm∙s-1	LH vs. CH	Independent samples t-test	N/A	−
134	−	MCA PI	0.723969	1.08 ± 0.12 vs. 0.97 ± 0.13	18	0.0616351	Table 1	AU	SL vs. CH	Paired samples t-test	N/A	−
135	↓ in LH	MCA PI	3.42779	0.76 ± 0.06 vs. 1.08 ± 0.12	18	<0.0001	Table 1	AU	LH vs. SL	Independent samples t-test	N/A	↓ in LH
136	↓ in LH	MCA PI	2.0367	0.76 ± 0.06 vs. 0.97 ± 0.13	18	0.000527641	Table 1	AU	LH vs. CH	Independent samples t-test	N/A	↓ in LH
137	↓ in CH	PCA CVCi	1.81921	0.54 ± 0.11 vs. 0.40 ± 0.05	18	0.000603212	Table 1	cm∙s-1∙mmHg	SL vs. CH	Paired samples t-test	N/A	↓ in CH
138	−	PCA CVCi	0.760643	0.44 ± 0.15 vs. 0.54 ± 0.11	17	0.138341	Table 1	cm∙s-1∙mmHg	LH vs. SL	Independent samples t-test	N/A	−
139	−	PCA CVCi	-0.401094	0.44 ± 0.15 vs. 0.40 ± 0.05	17	0.422054	Table 1	cm∙s-1∙mmHg	LH vs. CH	Independent samples t-test	N/A	−
140	↑ in CH	PCA CVRi	-2.06083	1.92 ± 0.44 vs. 2.54 ± 0.29	18	0.000264427	Table 1	mmHg∙cm∙s-1	SL vs. CH	Paired samples t-test	N/A	↑ in CH
141	−	PCA CVRi	-0.797059	2.54 ± 1.02 vs. 1.92 ± 0.44	17	0.121733	Table 1	mmHg∙cm∙s-1	LH vs. SL	Independent samples t-test	N/A	−
142	−	PCA CVRi	-0.000625858	2.54 ± 1.02 vs. 2.54 ± 0.29	17	0.998989	Table 1	mmHg∙cm∙s-1	LH vs. CH	Independent samples t-test	N/A	−
143	−	PCA PI	0.492536	1.10 ± 0.13 vs. 1.00 ± 0.16	18	0.177765	Table 1	AU	SL vs. CH	Paired samples t-test	N/A	−
144	↓ in LH	PCA PI	3.48085	0.72 ± 0.08 vs. 1.10 ± 0.13	17	<0.0001	Table 1	AU	LH vs. SL	Independent samples t-test	N/A	↓ in LH
145	↓ in LH	PCA PI	2.22557	0.72 ± 0.08 vs. 1.00 ± 0.16	17	0.000360895	Table 1	AU	LH vs. CH	Independent samples t-test	N/A	↓ in LH
146	↑ in CH	MAP PSD VLF	-0.868169	1.79 ± 1.65 vs. 6.32 ± 5.5	18	0.0313972	Figure 4	mmHg2	SL vs. CH	Paired samples t-test	N/A	↑ in CH
147	−	MAP PSD VLF	0.016088	1.76 ± 1.79 vs. 1.79 ± 1.65	16	0.974984	Figure 4	mmHg2	LH vs. SL	Independent samples t-test	N/A	−
148	−	MAP PSD VLF	1.05494	1.76 ± 1.79 vs. 6.32 ± 5.5	16	0.0550067	Figure 4	mmHg2	LH vs. CH	Independent samples t-test	N/A	−
149	−	MAP PSD LF	-0.534386	1.42 ± 0.89 vs. 3.81 ± 4.44	18	0.147567	Figure 4	mmHg2	SL vs. CH	Paired samples t-test	N/A	−
150	−	MAP PSD LF	0.319553	1.14 ± 0.88 vs. 1.42 ± 0.89	16	0.536244	Figure 4	mmHg2	LH vs. SL	Independent samples t-test	N/A	−
151	−	MAP PSD LF	0.782627	1.14 ± 0.88 vs. 3.81 ± 4.44	16	0.142737	Figure 4	mmHg2	LH vs. CH	Independent samples t-test	N/A	−
152	−	MCA PSD VLF	-0.265553	4.9 ± 6.72 vs. 7.29 ± 6.81	18	0.448643	Figure 4	(cm∙s-1)2	SL vs. CH	Paired samples t-test	N/A	−
153	−	MCA PSD VLF	0.609329	1.71 ± 1.95 vs. 4.9 ± 6.72	16	0.246649	Figure 4	(cm∙s-1)2	LH vs. SL	Independent samples t-test	N/A	−
154	-	MCA PSD VLF	1.05307	1.71 ± 1.95 vs. 7.29 ± 6.81	16	0.0553867	Figure 4	(cm∙s-1)2	LH vs. CH	Independent samples t-test	N/A	-
155	−	MCA PSD LF	0.0762747	3.63 ± 3.22 vs. 3.34 ± 2.2	18	0.824747	Figure 4	(cm∙s-1)2	SL vs. CH	Paired samples t-test	N/A	−
156	↓ in LH	MCA PSD LF	1.08676	0.94 ± 0.68 vs. 3.63 ± 3.22	16	0.0489235	Figure 4	(cm∙s-1)2	LH vs. SL	Independent samples t-test	N/A	↓ in LH
157	↓ in LH	MCA PSD LF	1.40055	0.94 ± 0.68 vs. 3.34 ± 2.2	16	0.0147747	Figure 4	(cm∙s-1)2	LH vs. CH	Independent samples t-test	N/A	↓ in LH
158	−	PCA PSD VLF	0.0317146	2.91 ± 4.54 vs. 2.77 ± 3.21	18	0.926541	Figure 4	(cm∙s-1)2	SL vs. CH	Paired samples t-test	N/A	−
159	−	PCA PSD VLF	0.778839	0.33 ± 0.21 vs. 2.91 ± 4.54	17	0.129815	Figure 4	(cm∙s-1)2	LH vs. SL	Independent samples t-test	N/A	−
160	↓ in LH	PCA PSD VLF	1.03769	0.33 ± 0.21 vs. 2.77 ± 3.21	17	0.0496149	Figure 4	(cm∙s-1)2	LH vs. CH	Independent samples t-test	N/A	↓ in LH
161	−	PCA PSD LF	0.306517	1.83 ± 1.69 vs. 1.33 ± 0.9	18	0.384695	Figure 4	(cm∙s-1)2	SL vs. CH	Paired samples t-test	N/A	−
162	↓ in LH	PCA PSD LF	1.22677	0.3 ± 0.24 vs. 1.83 ± 1.69	16	0.0233398	Figure 4	(cm∙s-1)2	LH vs. SL	Independent samples t-test	N/A	↓ in LH
163	↓ in LH	PCA PSD LF	1.51196	0.3 ± 0.24 vs. 1.33 ± 0.9	17	0.00714608	Figure 4	(cm∙s-1)2	LH vs. CH	Independent samples t-test	N/A	↓ in LH
164	−	MCA PHASE VLF	0.601335	1.07 ± 0.55 vs. 0.71 ± 0.32	18	0.108884	Figure 4	Radians	SL vs. CH	Paired samples t-test	N/A	−
165	−	MCA PHASE VLF	0.646108	0.74 ± 0.42 vs. 1.07 ± 0.55	15	0.241979	Figure 4	Radians	LH vs. SL	Independent samples t-test	N/A	−
166	−	MCA PHASE VLF	-0.0837805	0.74 ± 0.42 vs. 0.71 ± 0.32	15	0.876142	Figure 4	Radians	LH vs. CH	Independent samples t-test	N/A	−
167	−	MCA PHASE LF	0.755611	0.74 ± 0.19 vs. 0.55 ± 0.19	18	0.0531524	Figure 4	Radians	SL vs. CH	Paired samples t-test	N/A	−
168	↓ in LH	MCA PHASE LF	1.3909	0.5 ± 0.14 vs. 0.74 ± 0.19	15	0.0204329	Figure 4	Radians	LH vs. SL	Independent samples t-test	N/A	↓ in LH
169	−	MCA PHASE LF	0.327255	0.5 ± 0.14 vs. 0.55 ± 0.19	15	0.545383	Figure 4	Radians	LH vs. CH	Independent samples t-test	N/A	−
170	−	MCA GAIN VLF	0.279879	1.11 ± 0.33 vs. 0.97 ± 0.45	18	0.425491	Figure 4	cm∙s-1∙mmHg-1	SL vs. CH	Paired samples t-test	N/A	−
171	−	MCA GAIN VLF	1.02456	0.82 ± 0.2 vs. 1.11 ± 0.33	16	0.0614623	Figure 4	cm∙s-1∙mmHg-1	LH vs. SL	Independent samples t-test	N/A	−
172	−	MCA GAIN VLF	0.408031	0.82 ± 0.2 vs. 0.97 ± 0.45	16	0.431682	Figure 4	cm∙s-1∙mmHg-1	LH vs. CH	Independent samples t-test	N/A	−
173	−	MCA GAIN LF	0.709877	1.47 ± 0.59 vs. 1.09 ± 0.33	18	0.0658309	Figure 4	cm∙s-1∙mmHg-1	SL vs. CH	Paired samples t-test	N/A	−
174	↓ in LH	MCA GAIN LF	1.29231	0.86 ± 0.22 vs. 1.47 ± 0.59	15	0.0291041	Figure 4	cm∙s-1∙mmHg-1	LH vs. SL	Independent samples t-test	N/A	↓ in LH
175	−	MCA GAIN LF	0.786428	0.86 ± 0.22 vs. 1.09 ± 0.33	15	0.159527	Figure 4	cm∙s-1∙mmHg-1	LH vs. CH	Independent samples t-test	N/A	−
176	↑ in CH	MCA COH VLF	-0.803279	0.66 ± 0.1 vs. 0.76 ± 0.08	18	0.0425191	Figure 4	AU	SL vs. CH	Paired samples t-test	N/A	↑ in CH
177	−	MCA COH VLF	0.0299517	0.66 ± 0.06 vs. 0.66 ± 0.1	16	0.953447	Figure 4	AU	LH vs. SL	Independent samples t-test	N/A	−
178	↓ in LH	MCA COH VLF	1.49801	0.66 ± 0.06 vs. 0.76 ± 0.08	16	0.0100859	Figure 4	AU	LH vs. CH	Independent samples t-test	N/A	↓ in LH
179	↑ in CH	MCA COH LF	-0.794895	0.75 ± 0.06 vs. 0.82 ± 0.04	18	0.0442211	Figure 4	AU	SL vs. CH	Paired samples t-test	N/A	↑ in CH
180	−	MCA COH LF	0.538694	0.72 ± 0.05 vs. 0.75 ± 0.06	15	0.325378	Figure 4	AU	LH vs. SL	Independent samples t-test	N/A	−
181	↓ in LH	MCA COH LF	2.19194	0.72 ± 0.05 vs. 0.82 ± 0.04	15	0.00112236	Figure 4	AU	LH vs. CH	Independent samples t-test	N/A	↓ in LH
182	−	PCA PHASE VLF	-0.00579507	0.85 ± 0.3 vs. 0.86 ± 0.33	18	0.986555	Figure 4	Radians	SL vs. CH	Paired samples t-test	N/A	−
183	−	PCA PHASE VLF	0.583523	0.71 ± 0.41 vs. 0.85 ± 0.3	17	0.233633	Figure 4	Radians	LH vs. SL	Independent samples t-test	N/A	−
184	−	PCA PHASE VLF	0.571436	0.71 ± 0.41 vs. 0.86 ± 0.33	16	0.243033	Figure 4	Radians	LH vs. CH	Independent samples t-test	N/A	−
185	−	PCA PHASE LF	0.469312	0.75 ± 0.26 vs. 0.59 ± 0.23	18	0.196801	Figure 4	Radians	SL vs. CH	Paired samples t-test	N/A	−
186	−	PCA PHASE LF	0.340206	0.71 ± 0.41 vs. 0.75 ± 0.26	17	0.480903	Figure 4	Radians	LH vs. SL	Independent samples t-test	N/A	−
187	−	PCA PHASE LF	-0.10261	0.71 ± 0.41 vs. 0.59 ± 0.23	17	0.830439	Figure 4	Radians	LH vs. CH	Independent samples t-test	N/A	−
188	−	PCA GAIN VLF	0.822088	0.88 ± 0.37 vs. 0.55 ± 0.26	18	0.0389366	Figure 4	cm∙s-1∙mmHg-1	SL vs. CH	Paired samples t-test	N/A	−
189	−	PCA GAIN VLF	0.779343	0.67 ± 0.32 vs. 0.88 ± 0.37	17	0.117766	Figure 4	cm∙s-1∙mmHg-1	LH vs. SL	Independent samples t-test	N/A	−
190	−	PCA GAIN VLF	-0.143923	0.67 ± 0.32 vs. 0.55 ± 0.26	17	0.764069	Figure 4	cm∙s-1∙mmHg-1	LH vs. CH	Independent samples t-test	N/A	−
191	↓ in CH	PCA GAIN LF	0.94513	1.05 ± 0.35 vs. 0.68 ± 0.19	18	0.0219672	Figure 4	cm∙s-1∙mmHg-1	SL vs. CH	Paired samples t-test	N/A	↓ in CH
192	↓ in LH	PCA GAIN LF	1.25479	0.67 ± 0.32 vs. 1.05 ± 0.35	17	0.0170533	Figure 4	cm∙s-1∙mmHg-1	LH vs. SL	Independent samples t-test	N/A	↓ in LH
193	−	PCA GAIN LF	0.280439	0.67 ± 0.32 vs. 0.68 ± 0.19	17	0.560229	Figure 4	cm∙s-1∙mmHg-1	LH vs. CH	Independent samples t-test	N/A	−
194	−	PCA COH VLF	-0.594413	0.67 ± 0.1 vs. 0.75 ± 0.08	18	0.112394	Figure 4	AU	SL vs. CH	Paired samples t-test	N/A	−
195	−	PCA COH VLF	0.248454	0.71 ± 0.06 vs. 0.67 ± 0.1	17	0.60539	Figure 4	AU	LH vs. SL	Independent samples t-test	N/A	−
196	−	PCA COH VLF	0.675304	0.71 ± 0.06 vs. 0.75 ± 0.08	17	0.171239	Figure 4	AU	LH vs. CH	Independent samples t-test	N/A	−
197	↑in CH	PCA COH LF	-1.94045	0.71 ± 0.04 vs. 0.81 ± 0.03	18	0.000395438	Figure 4	AU	SL vs. CH	Paired samples t-test	N/A	↑in CH
198	−	PCA COH LF	0.478418	0.71 ± 0.06 vs. 0.71 ± 0.04	17	0.325267	Figure 4	AU	LH vs. SL	Independent samples t-test	N/A	−
199	↓ in LH	PCA COH LF	1.07121	0.71 ± 0.06 vs. 0.81 ± 0.03	17	0.037208	Figure 4	AU	LH vs. CH	Independent samples t-test	N/A	↓ in LH
200	↑ in CH	ICA CVRCO2	-0.807098	5.46 ± 2.34 vs. 7.44 ± 3.95	18	0.0417657	Figure 5	mL∙min-1∙mmHg-1	SL vs. CH	Paired samples t-test	N/A	↑ in CH
201	-	ICA CVRCO2	-0.852393	7.39 ± 2.18 vs. 5.46 ± 2.34	16	0.112887	Figure 5	mL∙min-1∙mmHg-1	LH vs. SL	Independent samples t-test	N/A	-
202	−	ICA CVRCO2	0.0147593	7.39 ± 2.18 vs. 7.44 ± 3.95	16	0.977049	Figure 5	mL∙min-1∙mmHg-1	LH vs. CH	Independent samples t-test	N/A	−
203	↑ in CH	MCA CVRCO2	-0.836454	5.01 ± 1.54 vs. 6.7 ± 2.71	18	0.0364072	Figure 5	cm∙s-1∙mmHg-1	SL vs. CH	Paired samples t-test	N/A	↑ in CH
204	−	MCA CVRCO2	0.217866	4.68 ± 1.48 vs. 5.01 ± 1.54	16	0.672098	Figure 5	cm∙s-1∙mmHg-1	LH vs. SL	Independent samples t-test	N/A	−
205	−	MCA CVRCO2	0.889706	4.68 ± 1.48 vs. 6.7 ± 2.71	16	0.0992783	Figure 5	cm∙s-1∙mmHg-1	LH vs. CH	Independent samples t-test	N/A	−
206	−	VA CVRCO2	-0.290277	8.5 ± 4.95 vs. 11.44 ± 6.86	16	0.438694	Figure 5	mL∙min-1∙mmHg-1	SL vs. CH	Paired samples t-test	N/A	−
207	−	VA CVRCO2	0.580967	6.12 ± 2.57 vs. 8.5 ± 4.95	15	0.268288	Figure 5	mL∙min-1∙mmHg-1	LH vs. SL	Independent samples t-test	N/A	−
208	−	VA CVRCO2	0.99786	6.12 ± 2.57 vs. 11.44 ± 6.86	15	0.0759797	Figure 5	mL∙min-1∙mmHg-1	LH vs. CH	Independent samples t-test	N/A	−
209	−	PCA CVRCO2	-0.591399	4.66 ± 1.71 vs. 5.88 ± 2.39	18	0.113955	Figure 5	cm∙s-1∙mmHg-1	SL vs. CH	Paired samples t-test	N/A	−
210	−	PCA CVRCO2	0.438318	3.84 ± 2.04 vs. 4.66 ± 1.71	17	0.381287	Figure 5	cm∙s-1∙mmHg-1	LH vs. SL	Independent samples t-test	N/A	−
211	−	PCA CVRCO2	0.91382	3.84 ± 2.04 vs. 5.88 ± 2.39	17	0.0795826	Figure 5	cm∙s-1∙mmHg-1	LH vs. CH	Independent samples t-test	N/A	−
212	−	absolute Δpeak PCAv	-0.812	7.51 ± 2.39 vs. 7.39 ± 3.5	14	0.075	Figure 6	cm∙s-1	SL vs. CH	Paired samples t-test	N/A	−
213	−	absolute Δpeak PCAv	0.198	6.89 ± 4.44 vs. 7.51 ± 2.39	15	0.709	Figure 6	cm∙s-1	LH vs. SL	Independent samples t-test	N/A	−
214	−	absolute Δpeak PCAv	0.126467	6.89 ± 4.44 vs. 7.39 ± 3.5	15	0.798197	Figure 6	cm∙s-1	LH vs. CH	Independent samples t-test	N/A	−
215	↑ in CH	% Δpeak PCAv	-1.616	18.14 ± 4.73 vs. 20.78 ± 10.35	14	0.005	Figure 6	%	SL vs. CH	Paired samples t-test	N/A	↑ in CH
216	−	% Δpeak PCAv	0.069	18.77 ± 11.32 vs. 18.14 ± 4.73	15	0.897	Figure 6	%	LH vs. SL	Independent samples t-test	N/A	−
217	−	% Δpeak PCAv	0.186132	18.77 ± 11.32 vs. 20.78 ± 10.35	15	0.707052	Figure 6	%	LH vs. CH	Independent samples t-test	N/A	−
218	−	absolute Δaverage PCAv	-0.83	3.44 ± 1.47 vs. 3.64 ± 2.36	14	0.071	Figure 6	cm∙s-1	SL vs. CH	Paired samples t-test	N/A	−
219	−	absolute Δaverage PCAv	-0.162	3.71 ± 2.83 vs. 3.44 ± 1.47	15	0.76	Figure 6	cm∙s-1	LH vs. SL	Independent samples t-test	N/A	−
220	−	absolute Δaverage PCAv	-0.0243085	3.71 ± 2.83 vs. 3.64 ± 2.36	15	0.960761	Figure 6	cm∙s-1	LH vs. CH	Independent samples t-test	N/A	−
221	↑ in CH	% Δaverage PCAv	-2.228	8.43 ± 3.16 vs. 10.41 ± 7.28	14	0.017	Figure 6	%	SL vs. CH	Paired samples t-test	N/A	↑ in CH
222	−	% Δaverage PCAv	-0.341	10.08 ± 7.51 vs. 8.43 ± 3.16	15	0.521	Figure 6	%	LH vs. SL	Independent samples t-test	N/A	−
223	−	% Δaverage PCAv	0.0442299	10.08 ± 7.51 vs. 10.41 ± 7.28	15	0.928678	Figure 6	%	LH vs. CH	Independent samples t-test	N/A	−
224	↓ in CH	IDT Accuracy	0.932322	1.57 ± 0 vs. 1.45 ± 0.13	18	0.0233065	Figure 7	Arcsin√PCR	SL vs. CH	Paired samples t-test	N/A	↓ in CH
225	−	IDT Accuracy	0.92472	1.5 ± 0.1 vs. 1.57 ± 0	18	0.0674453	Figure 7	Arcsin√PCR	LH vs. SL	Independent samples t-test	N/A	−
226	−	IDT Accuracy	-0.439849	1.5 ± 0.1 vs. 1.45 ± 0.13	18	0.364656	Figure 7	Arcsin√PCR	LH vs. CH	Independent samples t-test	N/A	−
227	−	TBT Accuracy	0.329498	1.33 ± 0.11 vs. 1.3 ± 0.09	18	0.351861	Figure 7	Arcsin√PCR	SL vs. CH	Paired samples t-test	N/A	−
228	−	TBT Accuracy	0.823079	1.15 ± 0.29 vs. 1.33 ± 0.11	18	0.0999768	Figure 7	Arcsin√PCR	LH vs. SL	Independent samples t-test	N/A	−
229	−	TBT Accuracy	0.973067	1.15 ± 0.29 vs. 1.3 ± 0.09	18	0.168609	Figure 7	Arcsin√PCR	LH vs. CH	Independent samples t-test	N/A	−
230	−	MoCA	0	27.89 ± 2.15 vs. 27.89 ± 1.76	18	1	Figure 7	points	SL vs. CH	Paired samples t-test	N/A	−
231	−	MoCA	0.855585	26.33 ± 1.41 vs. 27.89 ± 2.15	18	0.0883194	Figure 7	points	LH vs. SL	Independent samples t-test	N/A	−
232	−	MoCA	0.973067	26.33 ± 1.41 vs. 27.89 ± 1.76	18	0.0556064	Figure 7	points	LH vs. CH	Independent samples t-test	N/A	−
233
234	-	Age	-0.0945166	27 ± 7 vs. 28 ± 8	18	0.73	Table 1	years	LH vs. SL	Mann-Whitney U	N/A	-
235	↓ in LH	Stature	-0.595384	1.65 ± 0.08 vs. 1.75 ± 0.06	18	0.011	Table 1	m	LH vs. SL	Mann-Whitney U	N/A	↓ in LH
236	-	Mass	-0.333754	70.8 ± 14.4 vs. 74.8 ± 7.6	18	0.796	Table 1	kg	LH vs. SL	Mann-Whitney U	N/A	-
237	-	BMI	-0.072832	26.1 ± 6.0 vs. 24.3 ± 1.7	18	0.161	Table 1	kg.m2	LH vs. SL	Mann-Whitney U	N/A	-
238	-	A•−	-0.460798	25.30 ± 6.62 vs. 18.91 ± 8.52	18	0.0506124	Figure 1	AU x 103	SL vs. CH	Wilcoxan signed rank	N/A	-
239	−	A•−	-0.156178	24.03 ± 5.86 vs. 25.30 ± 6.62	18	0.546	Figure 1	AU x 103	LH vs. SL	Mann-Whitney U	N/A	−
240	−	A•−	-0.301945	24.03 ± 5.86 vs. 18.91 ± 8.52	18	0.222	Figure 1	AU x 103	LH vs. CH	Mann-Whitney U	N/A	−
241	↑ in CH	Total Plasma NO	-0.628382	62.25 ± 18.08 vs. 113.14 ± 41.55	18	0.00768579	Figure 1	nM	SL vs. CH	Wilcoxan signed rank	N/A	↑ in CH
242	↑in LH	Total Plasma NO	-0.676423	126.14 ± 55.47 vs. 62.25 ± 18.08	18	0.003	Figure 1	nM	LH vs. SL	Mann-Whitney U	N/A	↑in LH
243	−	Total Plasma NO	-0.114472	126.14 ± 55.47 vs. 113.14 ± 41.55	18	0.666	Figure 1	nM	LH vs. CH	Mann-Whitney U	N/A	−
244	↑ in CH	Plasma Nitrite	-0.628382	54.96 ± 11.51 vs. 107.46 ± 41.44	18	0.00768579	Figure 1	nM	SL vs. CH	Wilcoxan signed rank	N/A	↑ in CH
245	↑in LH	Plasma Nitrite	-0.613984	117.41 ± 57.55 vs. 54.96 ± 11.51	18	0.008	Figure 1	nM	LH vs. SL	Mann-Whitney U	N/A	↑in LH
246	−	Plasma Nitrite	-0.0728456	117.41 ± 57.55 vs. 107.46 ± 41.44	18	0.796	Figure 1	nM	LH vs. CH	Mann-Whitney U	N/A	−
247	↑ in CH	Plasma RSNO	-0.572521	4.96 ± 1.66 vs. 6.46 ± 1.64	18	0.015156	Figure 1	nM	SL vs. CH	Wilcoxan signed rank	N/A	↑ in CH
248	↑in LH	Plasma RSNO	-0.509919	8.73 ± 3.59 vs. 4.96 ± 1.66	18	0.031	Figure 1	nM	LH vs. SL	Mann-Whitney U	N/A	↑in LH
249	−	Plasma RSNO	-0.364228	8.73 ± 3.59 vs. 6.46 ± 1.64	18	0.136	Figure 1	nM	LH vs. CH	Mann-Whitney U	N/A	−
250	↑ in CH	Total RBC NO	-0.488611	141.85 ± 66.42 vs. 193.8 ± 68.87	18	0.0381517	Figure 1	nM	SL vs. CH	Wilcoxan signed rank	N/A	↑ in CH
251	↑in LH	Total RBC NO	-0.634797	247.67 ± 59.24 vs. 141.85 ± 66.42	18	0.006	Figure 1	nM	LH vs. SL	Mann-Whitney U	N/A	↑in LH
252	−	Total RBC NO	-0.405854	247.67 ± 59.24 vs. 193.8 ± 68.87	18	0.094	Figure 1	nM	LH vs. CH	Mann-Whitney U	N/A	−
253	↑ in CH	RBC Nitrite	-0.488611	126.59 ± 69.49 vs. 172.88 ± 70.6	18	0.0381517	Figure 1	nM	SL vs. CH	Wilcoxan signed rank	N/A	↑ in CH
254	↑in LH	RBC Nitrite	-0.572358	219.08 ± 60.37 vs. 126.59 ± 69.49	18	0.014	Figure 1	nM	LH vs. SL	Mann-Whitney U	N/A	↑in LH
255	−	RBC Nitrite	-0.343415	219.08 ± 60.37 vs. 172.88 ± 70.6	18	0.161	Figure 1	nM	LH vs. CH	Mann-Whitney U	N/A	−
256	−	SNO-Hb	-0.321026	15.27 ± 7.43 vs. 20.93 ± 10.01	18	0.173071	Figure 1	nM	SL vs. CH	Wilcoxan signed rank	N/A	−
257	−	SNO-Hb	-0.21865	28.59 ± 23.21 vs. 15.27 ± 7.43	18	0.387	Figure 1	nM	LH vs. SL	Mann-Whitney U	N/A	−
258	−	SNO-Hb	-0.0104119	28.59 ± 23.21 vs. 20.93 ± 10.01	18	1	Figure 1	nM	LH vs. CH	Mann-Whitney U	N/A	−
259	↑ in CH	HbNO	-0.572521	24.68 ± 19.58 vs. 46.95 ± 19.13	18	0.015156	Figure 1	nM	SL vs. CH	Wilcoxan signed rank	N/A	↑ in CH
260	↑in LH	HbNO	-0.593171	64.6 ± 51.49 vs. 24.68 ± 19.58	18	0.011	Figure 1	nM	LH vs. SL	Mann-Whitney U	N/A	↑in LH
261	−	HbNO	-0.0936586	64.6 ± 51.49 vs. 46.95 ± 19.13	18	0.73	Figure 1	nM	LH vs. CH	Mann-Whitney U	N/A	−
262	↑ in CH	Hct	-0.628382	45.41 ± 2.52 vs. 51.67 ± 2.59	18	0.00768579	Table 1	%	SL vs. CH	Wilcoxan signed rank	N/A	↑ in CH
263	↑in LH	Hct	-0.676423	55.26 ± 5.6 vs. 45.41 ± 2.52	18	0.003	Table 1	%	LH vs. SL	Mann-Whitney U	N/A	↑in LH
264	−	Hct	-0.416475	55.26 ± 5.6 vs. 51.67 ± 2.59	18	0.077	Table 1	%	LH vs. CH	Mann-Whitney U	N/A	−
265	↑ in CH	Hb	-0.628382	14.82 ± 0.81 vs. 16.87 ± 0.84	18	0.00768579	Table 1	g∙L-1	SL vs. CH	Wilcoxan signed rank	N/A	↑ in CH
266	↑in LH	Hb	-0.677122	18.12 ± 2.09 vs. 14.82 ± 0.81	18	0.003	Table 1	g∙L-1	LH vs. SL	Mann-Whitney U	N/A	↑in LH
267	−	Hb	-0.468777	18.12 ± 2.09 vs. 16.87 ± 0.84	18	0.05	Table 1	g∙L-1	LH vs. CH	Mann-Whitney U	N/A	−
268	↑ in CH	pH	-0.628382	7.36 ± 0.03 vs. 7.42 ± 0.02	18	0.00768579	Table 1	units	SL vs. CH	Wilcoxan signed rank	N/A	↑ in CH
269	−	pH	-0.0729964	7.36 ± 0.03 vs. 7.36 ± 0.03	18	0.796	Table 1	units	LH vs. SL	Mann-Whitney U	N/A	−
270	↓ in LH	pH	-0.80296	7.36 ± 0.03 vs. 7.42 ± 0.02	18	<0.0001	Table 1	units	LH vs. CH	Mann-Whitney U	N/A	↓ in LH
271	↓ in CH	pvO2	-0.572521	37.37 ± 8.46 vs. 26.02 ± 7.96	18	0.015156	Table 1	mmHg	SL vs. CH	Wilcoxan signed rank	N/A	↓ in CH
272	−	pvO2	-0.177369	34.45 ± 7.91 vs. 37.37 ± 8.46	18	0.489	Table 1	mmHg	LH vs. SL	Mann-Whitney U	N/A	−
273	−	pvO2	-0.448639	34.45 ± 7.91 vs. 26.02 ± 7.96	18	0.063	Table 1	mmHg	LH vs. CH	Mann-Whitney U	N/A	−
274	↓ in CH	pvCO2	-0.628382	49.99 ± 4.75 vs. 37.97 ± 3.3	18	0.00768579	Table 1	mmHg	SL vs. CH	Wilcoxan signed rank	N/A	↓ in CH
275	↑in LH	pvCO2	-0.615574	41.25 ± 5.94 vs. 49.99 ± 4.75	18	0.008	Table 1	mmHg	LH vs. SL	Mann-Whitney U	N/A	↑in LH
276	−	pvCO2	-0.23997	41.25 ± 5.94 vs. 37.97 ± 3.3	18	0.34	Table 1	mmHg	LH vs. CH	Mann-Whitney U	N/A	−
277	↓ in LH	HCO3-	-0.628854	28.26 ± 1.48 vs. 24.36 ± 1.69	18	0.00763244	Table 1	mmol·L-1	SL vs. CH	Wilcoxan signed rank	N/A	↓ in LH
278	↓ in LH	HCO3-	-0.721032	23.8 ± 2.55 vs. 28.26 ± 1.48	18	0.001	Table 1	mmol·L-1	LH vs. SL	Mann-Whitney U	N/A	↓ in LH
279	−	HCO3-	-0.198236	23.8 ± 2.55 vs. 24.36 ± 1.69	18	0.436	Table 1	mmol·L-1	LH vs. CH	Mann-Whitney U	N/A	−
280	−	caO2	-0.125629	20.21 ± 1.11 vs. 20.06 ± 1.42	18	0.593955	Table 1	mg∙dL-1	SL vs. CH	Wilcoxan signed rank	N/A	−
281	−	caO2	-0.364228	20.97 ± 2.82 vs. 20.21 ± 1.11	18	0.136	Table 1	mg∙dL-1	LH vs. SL	Mann-Whitney U	N/A	−
282	−	caO2	-0.322602	20.97 ± 2.82 vs. 20.06 ± 1.42	18	0.19	Table 1	mg∙dL-1	LH vs. CH	Mann-Whitney U	N/A	−
283	↑ in CH	Blood Viscocity	-0.628382	3.99 ± 0.23 vs. 4.73 ± 0.48	18	0.00768579	Table 1	cP	SL vs. CH	Wilcoxan signed rank	N/A	↑ in CH
284	↑ in LH	Blood Viscocity	-0.822114	5.74 ± 1.02 vs. 3.99 ± 0.23	18	<0.0001	Table 1	cP	LH vs. SL	Mann-Whitney U	N/A	↑ in LH
285	↑ in LH	Blood Viscocity	-0.49977	5.74 ± 1.02 vs. 4.73 ± 0.48	18	0.031	Table 1	cP	LH vs. CH	Mann-Whitney U	N/A	↑ in LH
286	↑ in CH	NFL	-0.628382	5.73 ± 1.92 vs. 18.04 ± 14.2	18	0.00768579	Figure 2	pg.L-1	SL vs. CH	Wilcoxan signed rank	N/A	↑ in CH
287	−	NFL	-0.197724	7.04 ± 2.76 vs. 5.73 ± 1.92	18	0.436	Figure 2	pg.L-1	LH vs. SL	Mann-Whitney U	N/A	−
288	↓ in LH	NFL	-0.634797	7.04 ± 2.76 vs. 18.04 ± 14.2	18	0.006	Figure 2	pg.L-1	LH vs. CH	Mann-Whitney U	N/A	↓ in LH
289	−	UCH-L1	-0.0139064	6.27 ± 2.93 vs. 6.2 ± 4.13	18	0.952724	Figure 2	pg.L-1	SL vs. CH	Wilcoxan signed rank	N/A	−
290	↓ in LH	UCH-L1	-0.513643	3.42 ± 1.62 vs. 6.27 ± 2.93	18	0.031	Figure 2	pg.L-1	LH vs. SL	Mann-Whitney U	N/A	↓ in LH
291	−	UCH-L1	-0.283028	3.42 ± 1.62 vs. 6.2 ± 4.13	18	0.258	Figure 2	pg.L-1	LH vs. CH	Mann-Whitney U	N/A	−
292	−	NSE	-0.265165	7.1 ± 1.86 vs. 7.52 ± 1.25	18	0.260393	Figure 2	ug.L-1	SL vs. CH	Wilcoxan signed rank	N/A	−
293	−	NSE	-0.23935	8.01 ± 1.96 vs. 7.1 ± 1.86	18	0.34	Figure 2	ug.L-1	LH vs. SL	Mann-Whitney U	N/A	−
294	−	NSE	-0.114531	8.01 ± 1.96 vs. 7.52 ± 1.25	18	0.666	Figure 2	ug.L-1	LH vs. CH	Mann-Whitney U	N/A	−
295	−	S100β	-0.265165	0.05 ± 0.03 vs. 0.05 ± 0.03	18	0.260393	Figure 2	ug.L-1	SL vs. CH	Wilcoxan signed rank	N/A	−
296	-	S100β	-0.414499	0.03 ± 0 vs. 0.05 ± 0.03	18	0.094	Figure 2	ug.L-1	LH vs. SL	Mann-Whitney U	N/A	-
297	↓ in LH	S100β	-0.484228	0.03 ± 0 vs. 0.05 ± 0.03	18	0.04	Figure 2	ug.L-1	LH vs. CH	Mann-Whitney U	N/A	↓ in LH
298	-	GFAP	-0.125629	77.71 ± 32.53 vs. 75.68 ± 30.93	18	0.593955	Figure 2	pg.L-1	SL vs. CH	Wilcoxan signed rank	N/A	-
299	-	GFAP	-0.156098	67.13 ± 13.65 vs. 77.71 ± 32.53	18	0.546	Figure 2	pg.L-1	LH vs. SL	Mann-Whitney U	N/A	-
300	-	GFAP	-0.197724	67.13 ± 13.65 vs. 75.68 ± 30.93	18	0.436	Figure 2	pg.L-1	LH vs. CH	Mann-Whitney U	N/A	-
301	↓ in CH	T-Tau	-0.611176	0.258 ± 0.122 vs. 0.090 ± 0.020	18	0.00951434	Figure 2	pg.L-1	SL vs. CH	Wilcoxan signed rank	N/A	↓ in CH
302	↓ in LH	T-Tau	-0.878064	0.026 ± 0.012 vs. 0.258 ± 0.122	18	<0.0001	Figure 2	pg.L-1	LH vs. SL	Mann-Whitney U	N/A	↓ in LH
303	↓ in LH	T-Tau	-0.885768	0.026 ± 0.012 vs. 0.090 ± 0.020	18	<0.0001	Figure 2	pg.L-1	LH vs. CH	Mann-Whitney U	N/A	↓ in LH
304	↑ in CH	MAP	-0.628382	83.22 ± 9.19 vs. 93.76 ± 7.63	18	0.00768579	Table 1	mmHg	SL vs. CH	Wilcoxan signed rank	N/A	↑ in CH
305	−	MAP	-0.0520325	84.91 ± 8.35 vs. 83.22 ± 9.19	18	0.863	Table 1	mmHg	LH vs. SL	Mann-Whitney U	N/A	−
306	↓ in LH	MAP	-0.509919	84.91 ± 8.35 vs. 93.76 ± 7.63	18	0.031	Table 1	mmHg	LH vs. CH	Mann-Whitney U	N/A	↓ in LH
307	↑ in CH	HR	-0.628382	56.75 ± 9.78 vs. 72.29 ± 10.59	18	0.00768579	Table 1	bpm	SL vs. CH	Wilcoxan signed rank	N/A	↑ in CH
308	−	HR	-0.468293	65.98 ± 10.25 vs. 56.75 ± 9.78	18	0.05	Table 1	bpm	LH vs. SL	Mann-Whitney U	N/A	−
309	−	HR	-0.280976	65.98 ± 10.25 vs. 72.29 ± 10.59	18	0.258	Table 1	bpm	LH vs. CH	Mann-Whitney U	N/A	−
310	−	SV	-0.349075	110.92 ± 26.13 vs. 97.34 ± 27.26	18	0.138641	Table 1	mL	SL vs. CH	Wilcoxan signed rank	N/A	−
311	↓ in LH	SV	-0.509919	86.04 ± 15.01 vs. 110.92 ± 26.13	18	0.031	Table 1	mL	LH vs. SL	Mann-Whitney U	N/A	↓ in LH
312	−	SV	-0.197724	86.04 ± 15.01 vs. 97.34 ± 27.26	18	0.436	Table 1	mL	LH vs. CH	Mann-Whitney U	N/A	−
313	−	Q	-0.293214	6.22 ± 1.5 vs. 6.89 ± 1.77	18	0.213524	Table 1	L∙min-1	SL vs. CH	Wilcoxan signed rank	N/A	−
314	−	Q	-0.156098	5.61 ± 0.96 vs. 6.22 ± 1.5	18	0.546	Table 1	L∙min-1	LH vs. SL	Mann-Whitney U	N/A	−
315	−	Q	-0.405854	5.61 ± 0.96 vs. 6.89 ± 1.77	18	0.094	Table 1	L∙min-1	LH vs. CH	Mann-Whitney U	N/A	−
316	−	VE	-0.321026	22.06 ± 9.89 vs. 16.48 ± 8.61	18	0.173071	Table 1	L∙min-1	SL vs. CH	Wilcoxan signed rank	N/A	−
317	−	VE	-0.114472	24.46 ± 6.75 vs. 22.06 ± 9.89	18	0.666	Table 1	L∙min-1	LH vs. SL	Mann-Whitney U	N/A	−
318	↓ in LH	VE	-0.489106	24.46 ± 6.75 vs. 16.48 ± 8.61	18	0.04	Table 1	L∙min-1	LH vs. CH	Mann-Whitney U	N/A	↓ in LH
319	↓ in CH	PETO2	-0.628382	90.88 ± 4.26 vs. 50.35 ± 2.56	18	0.00768579	Table 1	mmHg	SL vs. CH	Wilcoxan signed rank	N/A	↓ in CH
320	↓ in LH	PETO2	-0.842927	47.31 ± 1.84 vs. 90.88 ± 4.26	18	<0.0001	Table 1	mmHg	LH vs. SL	Mann-Whitney U	N/A	↓ in LH
321	↓ in LH	PETO2	-0.593171	47.31 ± 1.84 vs. 50.35 ± 2.56	18	0.011	Table 1	mmHg	LH vs. CH	Mann-Whitney U	N/A	↓ in LH
322	↓ in CH	PETCO2	-0.628382	43.13 ± 3.21 vs. 28.78 ± 1.73	18	0.008	Table 1	mmHg	SL vs. CH	Wilcoxan signed rank	N/A	↓ in CH
323	↓ in LH	PETCO2	-0.842927	33.02 ± 1.69 vs. 43.13 ± 3.21	18	<0.0001	Table 1	mmHg	LH vs. SL	Mann-Whitney U	N/A	↓ in LH
324	↑ in LH	PETCO2	-0.780488	33.02 ± 1.69 vs. 28.78 ± 1.73	18	<0.0001	Table 1	mmHg	LH vs. CH	Mann-Whitney U	N/A	↑ in LH
325	↓ in CH	SpO2	-0.628382	98.1 ± 0.68 vs. 85.49 ± 2.54	18	0.00768579	Table 1	%	SL vs. CH	Wilcoxan signed rank	N/A	↓ in CH
326	↓ in LH	SpO2	-0.843363	84.07 ± 2.01 vs. 98.1 ± 0.68	18	<0.0001	Table 1	%	LH vs. SL	Mann-Whitney U	N/A	↓ in LH
327	−	SpO2	-0.280976	84.07 ± 2.01 vs. 85.49 ± 2.54	18	0.258	Table 1	%	LH vs. CH	Mann-Whitney U	N/A	−
328	−	MCAv	-0.293214	64.07 ± 11.12 vs. 58.15 ± 9.98	18	0.213524	Figure 3	cm∙s-1	SL vs. CH	Wilcoxan signed rank	N/A	−
329	−	MCAv	-0.197826	59.55 ± 4.85 vs. 64.07 ± 11.12	18	0.436	Figure 3	cm∙s-1	LH vs. SL	Mann-Whitney U	N/A	−
330	−	MCAv	-0.135354	59.55 ± 4.85 vs. 58.15 ± 9.98	18	0.605	Figure 3	cm∙s-1	LH vs. CH	Mann-Whitney U	N/A	−
331	↓ in CH	PCAv	-0.572521	44.48 ± 6.67 vs. 37.33 ± 4.66	18	0.015156	Figure 3	cm∙s-1	SL vs. CH	Wilcoxan signed rank	N/A	↓ in CH
332	−	PCAv	-0.396746	36.76 ± 10.01 vs. 44.48 ± 6.67	17	0.114	Figure 3	cm∙s-1	LH vs. SL	Mann-Whitney U	N/A	−
333	−	PCAv	-0.046676	36.76 ± 10.01 vs. 37.33 ± 4.66	17	0.888	Figure 3	cm∙s-1	LH vs. CH	Mann-Whitney U	N/A	−
334	−	ICAQ	-0.125629	268.01 ± 51.1 vs. 265.82 ± 43.22	18	0.593955	Figure 3	mL∙min-1	SL vs. CH	Wilcoxan signed rank	N/A	−
335	−	ICAQ	-0.270709	240.14 ± 46.71 vs. 268.01 ± 51.1	18	0.258	Figure 3	mL∙min-1	LH vs. SL	Mann-Whitney U	N/A	−
336	−	ICAQ	-0.218537	240.14 ± 46.71 vs. 265.82 ± 43.22	18	0.387	Figure 3	mL∙min-1	LH vs. CH	Mann-Whitney U	N/A	−
337	−	VaQ	-0.209539	96.69 ± 29.66 vs. 88.26 ± 25.86	18	0.374259	Figure 3	mL∙min-1	SL vs. CH	Wilcoxan signed rank	N/A	−
338	−	VaQ	-0.44748	72.86 ± 42.77 vs. 96.69 ± 29.66	18	0.063	Figure 3	mL∙min-1	LH vs. SL	Mann-Whitney U	N/A	−
339	−	VaQ	-0.364228	72.86 ± 42.77 vs. 88.26 ± 25.86	18	0.136	Figure 3	mL∙min-1	LH vs. CH	Mann-Whitney U	N/A	−
340	−	gCBF	-0.153678	729.39 ± 139.14 vs. 708.16 ± 105.13	18	0.51467	Figure 3	mL∙min-1	SL vs. CH	Wilcoxan signed rank	N/A	−
341	−	gCBF	-0.322602	626 ± 162.48 vs. 729.39 ± 139.14	18	0.19	Figure 3	mL∙min-1	LH vs. SL	Mann-Whitney U	N/A	−
342	−	gCBF	-0.21865	626 ± 162.48 vs. 708.16 ± 105.13	18	0.387	Figure 3	mL∙min-1	LH vs. CH	Mann-Whitney U	N/A	−
343	−	gCDO2	-0.209539	147.45 ± 30.19 vs. 141.46 ± 18.3	18	0.374259	Figure 3	mL∙min-1	SL vs. CH	Wilcoxan signed rank	N/A	−
344	−	gCDO2	-0.260163	129.46 ± 31.29 vs. 147.45 ± 30.19	18	0.297	Figure 3	mL∙min-1	LH vs. SL	Mann-Whitney U	N/A	−
345	−	gCDO2	-0.197724	129.46 ± 31.29 vs. 141.46 ± 18.3	18	0.436	Figure 3	mL∙min-1	LH vs. CH	Mann-Whitney U	N/A	−
346	−	gCDGlu	-0.237352	3.51 ± 0.64 vs. 3.25 ± 0.5	18	0.313938	Figure 3	mL∙min-1	SL vs. CH	Wilcoxan signed rank	N/A	−
347	−	gCDGlu	-0.301789	2.85 ± 0.94 vs. 3.51 ± 0.64	18	0.222	Figure 3	mL∙min-1	LH vs. SL	Mann-Whitney U	N/A	−
348	−	gCDGlu	-0.23935	2.85 ± 0.94 vs. 3.25 ± 0.5	18	0.34	Figure 3	mL∙min-1	LH vs. CH	Mann-Whitney U	N/A	−
349	−	ICA CVCi	-0.349075	3.25 ± 0.67 vs. 2.85 ± 0.47	18	0.138641	Table 1	mL∙min-1∙mmHg	SL vs. CH	Wilcoxan signed rank	N/A	−
350	−	ICA CVCi	-0.301789	2.86 ± 0.66 vs. 3.25 ± 0.67	18	0.222	Table 1	mL∙min-1∙mmHg	LH vs. SL	Mann-Whitney U	N/A	−
351	−	ICA CVCi	-0.0312195	2.86 ± 0.66 vs. 2.85 ± 0.47	18	0.931	Table 1	mL∙min-1∙mmHg	LH vs. CH	Mann-Whitney U	N/A	−
352	−	ICA CVRi	-0.293214	0.32 ± 0.07 vs. 0.36 ± 0.06	18	0.213524	Table 1	mmHg∙mL∙min-1	SL vs. CH	Wilcoxan signed rank	N/A	−
353	−	ICA CVRi	-0.301789	0.37 ± 0.09 vs. 0.32 ± 0.07	18	0.222	Table 1	mmHg∙mL∙min-1	LH vs. SL	Mann-Whitney U	N/A	−
354	−	ICA CVRi	-0.0416475	0.37 ± 0.09 vs. 0.36 ± 0.06	18	0.863	Table 1	mmHg∙mL∙min-1	LH vs. CH	Mann-Whitney U	N/A	−
355	−	VA CVCi	-0.293214	1.19 ± 0.42 vs. 0.94 ± 0.27	18	0.109745	Table 1	mL∙min-1∙mmHg	SL vs. CH	Wilcoxan signed rank	N/A	−
356	−	VA CVCi	-0.468293	0.89 ± 0.63 vs. 1.19 ± 0.42	18	0.05	Table 1	mL∙min-1∙mmHg	LH vs. SL	Mann-Whitney U	N/A	−
357	−	VA CVCi	-0.301789	0.89 ± 0.63 vs. 0.94 ± 0.27	18	0.222	Table 1	mL∙min-1∙mmHg	LH vs. CH	Mann-Whitney U	N/A	−
358	−	VA CVRi	-0.293214	0.95 ± 0.35 vs. 1.16 ± 0.41	18	0.213524	Table 1	mmHg∙mL∙min-1	SL vs. CH	Wilcoxan signed rank	N/A	−
359	−	VA CVRi	-0.468293	1.51 ± 0.82 vs. 0.95 ± 0.35	18	0.05	Table 1	mmHg∙mL∙min-1	LH vs. SL	Mann-Whitney U	N/A	−
360	−	VA CVRi	-0.301789	1.51 ± 0.82 vs. 1.16 ± 0.41	18	0.222	Table 1	mmHg∙mL∙min-1	LH vs. CH	Mann-Whitney U	N/A	−
361	↓ in CH	MCA CVCi	-0.572521	0.78 ± 0.19 vs. 0.62 ± 0.12	18	0.015156	Table 1	cm∙s-1∙mmHg	SL vs. CH	Wilcoxan signed rank	N/A	↓ in CH
362	−	MCA CVCi	-0.114531	0.71 ± 0.09 vs. 0.78 ± 0.19	18	0.666	Table 1	cm∙s-1∙mmHg	LH vs. SL	Mann-Whitney U	N/A	−
363	↓ in CH	MCA CVCi	-0.500029	0.71 ± 0.09 vs. 0.62 ± 0.12	18	0.031	Table 1	cm∙s-1∙mmHg	LH vs. CH	Mann-Whitney U	N/A	↓ in CH
364	↑ in CH	MCA CVRi	-0.572521	1.34 ± 0.29 vs. 1.65 ± 0.29	18	0.015156	Table 1	mmHg∙cm∙s-1	SL vs. CH	Wilcoxan signed rank	N/A	↑ in CH
365	−	MCA CVRi	-0.114472	1.43 ± 0.18 vs. 1.34 ± 0.29	18	0.666	Table 1	mmHg∙cm∙s-1	LH vs. SL	Mann-Whitney U	N/A	−
366	↑ in CH	MCA CVRi	-0.509919	1.43 ± 0.18 vs. 1.65 ± 0.29	18	0.031	Table 1	mmHg∙cm∙s-1	LH vs. CH	Mann-Whitney U	N/A	↑ in CH
367	↓ in CH	MCA PI	-0.488611	1.08 ± 0.12 vs. 0.97 ± 0.13	18	0.0381517	Table 1	AU	SL vs. CH	Wilcoxan signed rank	N/A	↓ in CH
368	↓ in LH	MCA PI	-0.843363	0.76 ± 0.06 vs. 1.08 ± 0.12	18	<0.0001	Table 1	AU	LH vs. SL	Mann-Whitney U	N/A	↓ in LH
369	↓ in LH	MCA PI	-0.687539	0.76 ± 0.06 vs. 0.97 ± 0.13	18	0.002	Table 1	AU	LH vs. CH	Mann-Whitney U	N/A	↓ in LH
370	↓ in CH	PCA CVCi	-0.617738	0.54 ± 0.11 vs. 0.40 ± 0.05	17	0.0108622	Table 1	cm∙s-1∙mmHg	SL vs. CH	Wilcoxan signed rank	N/A	↓ in CH
371	−	PCA CVCi	-0.35007	0.44 ± 0.15 vs. 0.54 ± 0.11	17	0.167	Table 1	cm∙s-1∙mmHg	LH vs. SL	Mann-Whitney U	N/A	−
372	−	PCA CVCi	-0.280056	0.44 ± 0.15 vs. 0.40 ± 0.05	17	0.277	Table 1	cm∙s-1∙mmHg	LH vs. CH	Mann-Whitney U	N/A	−
373	↑ in CH	PCA CVRi	-0.617738	1.92 ± 0.44 vs. 2.54 ± 0.29	17	0.0108622	Table 1	mmHg∙cm∙s-1	SL vs. CH	Wilcoxan signed rank	N/A	↑ in CH
374	−	PCA CVRi	-0.35007	2.54 ± 1.02 vs. 1.92 ± 0.44	17	0.167	Table 1	mmHg∙cm∙s-1	LH vs. SL	Mann-Whitney U	N/A	−
375	−	PCA CVRi	-0.280056	2.54 ± 1.02 vs. 2.54 ± 0.29	17	0.277	Table 1	mmHg∙cm∙s-1	LH vs. CH	Mann-Whitney U	N/A	−
376	−	PCA PI	-0.272853	1.10 ± 0.13 vs. 1.00 ± 0.16	17	0.260393	Table 1	AU	SL vs. CH	Wilcoxan signed rank	N/A	−
377	↓ in LH	PCA PI	-0.840168	0.72 ± 0.08 vs. 1.10 ± 0.13	17	<0.0001	Table 1	AU	LH vs. SL	Mann-Whitney U	N/A	↓ in LH
378	↓ in LH	PCA PI	-0.793492	0.72 ± 0.08 vs. 1.00 ± 0.16	17	<0.0002	Table 1	AU	LH vs. CH	Mann-Whitney U	N/A	↓ in LH
379	↑ in CH	MAP PSD VLF	-0.516659	1.79 ± 1.65 vs. 6.32 ± 5.5	18	0.0284018	Figure 4	mmHg2	SL vs. CH	Wilcoxan signed rank	N/A	↑ in CH
380	−	MAP PSD VLF	-0.066157	1.76 ± 1.79 vs. 1.79 ± 1.65	16	0.837	Figure 4	mmHg2	LH vs. SL	Mann-Whitney U	N/A	−
381	↓ in LH	MAP PSD VLF	-0.542488	1.76 ± 1.79 vs. 6.32 ± 5.5	16	0.031	Figure 4	mmHg2	LH vs. CH	Mann-Whitney U	N/A	↓ in LH
382	−	MAP PSD LF	-0.432749	1.42 ± 0.89 vs. 3.81 ± 4.44	18	0.066316	Figure 4	mmHg2	SL vs. CH	Wilcoxan signed rank	N/A	−
383	−	MAP PSD LF	-0.158894	1.14 ± 0.88 vs. 1.42 ± 0.89	16	0.536	Figure 4	mmHg2	LH vs. SL	Mann-Whitney U	N/A	−
384	−	MAP PSD LF	-0.489562	1.14 ± 0.88 vs. 3.81 ± 4.44	16	0.055	Figure 4	mmHg2	LH vs. CH	Mann-Whitney U	N/A	−
385	−	MCA PSD VLF	-0.153678	4.9 ± 6.72 vs. 7.29 ± 6.81	18	0.51467	Figure 4	(cm∙s-1)2	SL vs. CH	Wilcoxan signed rank	N/A	−
386	−	MCA PSD VLF	-0.172008	1.71 ± 1.95 vs. 4.9 ± 6.72	16	0.536	Figure 4	(cm∙s-1)2	LH vs. SL	Mann-Whitney U	N/A	−
387	↓ in LH	MCA PSD VLF	-0.56895	1.71 ± 1.95 vs. 7.29 ± 6.81	16	0.023	Figure 4	(cm∙s-1)2	LH vs. CH	Mann-Whitney U	N/A	↓ in LH
388	−	MCA PSD LF	-0.0978164	3.63 ± 3.22 vs. 3.34 ± 2.2	18	0.678402	Figure 4	(cm∙s-1)2	SL vs. CH	Wilcoxan signed rank	N/A	−
389	-	MCA PSD LF	-0.489562	0.94 ± 0.68 vs. 3.63 ± 3.22	16	0.055	Figure 4	(cm∙s-1)2	LH vs. SL	Mann-Whitney U	N/A	-
390	↓ in LH	MCA PSD LF	-0.674802	0.94 ± 0.68 vs. 3.34 ± 2.2	16	0.005	Figure 4	(cm∙s-1)2	LH vs. CH	Mann-Whitney U	N/A	↓ in LH
391	−	PCA PSD VLF	-0.0139064	2.91 ± 4.54 vs. 2.77 ± 3.21	18	0.952765	Figure 4	(cm∙s-1)2	SL vs. CH	Wilcoxan signed rank	N/A	−
392	↓ in LH	PCA PSD VLF	-0.513436	0.33 ± 0.21 vs. 2.91 ± 4.54	17	0.036	Figure 4	(cm∙s-1)2	LH vs. SL	Mann-Whitney U	N/A	↓ in LH
393	↓ in LH	PCA PSD VLF	-0.745744	0.33 ± 0.21 vs. 2.77 ± 3.21	17	0.002	Figure 4	(cm∙s-1)2	LH vs. CH	Mann-Whitney U	N/A	↓ in LH
394	−	PCA PSD LF	-0.153678	1.83 ± 1.69 vs. 1.33 ± 0.9	18	0.51467	Figure 4	(cm∙s-1)2	SL vs. CH	Wilcoxan signed rank	N/A	−
395	↓ in LH	PCA PSD LF	-0.673575	0.3 ± 0.24 vs. 1.83 ± 1.69	16	0.006	Figure 4	(cm∙s-1)2	LH vs. SL	Mann-Whitney U	N/A	↓ in LH
396	↓ in LH	PCA PSD LF	-0.770154	0.3 ± 0.24 vs. 1.33 ± 0.9	17	<0.0001	Figure 4	(cm∙s-1)2	LH vs. CH	Mann-Whitney U	N/A	↓ in LH
397	−	MCA PHASE VLF	-0.349075	1.07 ± 0.55 vs. 0.71 ± 0.32	18	0.138641	Figure 4	Radians	SL vs. CH	Wilcoxan signed rank	N/A	−
398	−	MCA PHASE VLF	-0.213003	0.74 ± 0.42 vs. 1.07 ± 0.55	15	0.456	Figure 4	Radians	LH vs. SL	Mann-Whitney U	N/A	−
399	−	MCA PHASE VLF	0	0.74 ± 0.42 vs. 0.71 ± 0.32	15	1	Figure 4	Radians	LH vs. CH	Mann-Whitney U	N/A	−
400	−	MCA PHASE LF	-0.432749	0.74 ± 0.19 vs. 0.55 ± 0.19	18	0.066316	Figure 4	Radians	SL vs. CH	Wilcoxan signed rank	N/A	−
401	↓ in LH	MCA PHASE LF	-0.63901	0.5 ± 0.14 vs. 0.74 ± 0.19	15	0.012	Figure 4	Radians	LH vs. SL	Mann-Whitney U	N/A	↓ in LH
402	−	MCA PHASE LF	0	0.5 ± 0.14 vs. 0.55 ± 0.19	15	1	Figure 4	Radians	LH vs. CH	Mann-Whitney U	N/A	−
403	−	MCA GAIN VLF	-0.209539	1.11 ± 0.33 vs. 0.97 ± 0.45	18	0.374259	Figure 4	cm∙s-1∙mmHg-1	SL vs. CH	Wilcoxan signed rank	N/A	−
404	−	MCA GAIN VLF	-0.423717	0.82 ± 0.2 vs. 1.11 ± 0.33	16	0.091	Figure 4	cm∙s-1∙mmHg-1	LH vs. SL	Mann-Whitney U	N/A	−
405	−	MCA GAIN VLF	-0.0132314	0.82 ± 0.2 vs. 0.97 ± 0.45	16	1	Figure 4	cm∙s-1∙mmHg-1	LH vs. CH	Mann-Whitney U	N/A	−
406	−	MCA GAIN LF	-0.460798	1.47 ± 0.59 vs. 1.09 ± 0.33	18	0.0506124	Figure 4	cm∙s-1∙mmHg-1	SL vs. CH	Wilcoxan signed rank	N/A	−
407	↓ in LH	MCA GAIN LF	-0.63901	0.86 ± 0.22 vs. 1.47 ± 0.59	15	0.012	Figure 4	cm∙s-1∙mmHg-1	LH vs. SL	Mann-Whitney U	N/A	↓ in LH
408	−	MCA GAIN LF	-0.365148	0.86 ± 0.22 vs. 1.09 ± 0.33	15	0.181	Figure 4	cm∙s-1∙mmHg-1	LH vs. CH	Mann-Whitney U	N/A	−
409	-	MCA COH VLF	-0.460798	0.66 ± 0.1 vs. 0.76 ± 0.08	18	0.0506124	Figure 4	AU	SL vs. CH	Wilcoxan signed rank	N/A	-
410	−	MCA COH VLF	-0.0132314	0.66 ± 0.06 vs. 0.66 ± 0.1	16	1	Figure 4	AU	LH vs. SL	Mann-Whitney U	N/A	−
411	↓ in LH	MCA COH VLF	-0.56895	0.66 ± 0.06 vs. 0.76 ± 0.08	16	0.023	Figure 4	AU	LH vs. CH	Mann-Whitney U	N/A	↓ in LH
412	-	MCA COH LF	-0.404936	0.75 ± 0.06 vs. 0.82 ± 0.04	18	0.085831	Figure 4	AU	SL vs. CH	Wilcoxan signed rank	N/A	-
413	−	MCA COH LF	-0.243432	0.72 ± 0.05 vs. 0.75 ± 0.06	15	0.388	Figure 4	AU	LH vs. SL	Mann-Whitney U	N/A	−
414	↓ in LH	MCA COH LF	-0.73095	0.72 ± 0.05 vs. 0.82 ± 0.04	15	0.003	Figure 4	AU	LH vs. CH	Mann-Whitney U	N/A	↓ in LH
415	−	PCA PHASE VLF	-0.041955	0.85 ± 0.3 vs. 0.86 ± 0.33	18	0.858955	Figure 4	Radians	SL vs. CH	Wilcoxan signed rank	N/A	−
416	−	PCA PHASE VLF	-0.326732	0.71 ± 0.41 vs. 0.85 ± 0.3	17	0.2	Figure 4	Radians	LH vs. SL	Mann-Whitney U	N/A	−
417	−	PCA PHASE VLF	-0.280056	0.71 ± 0.41 vs. 0.86 ± 0.33	16	0.277	Figure 4	Radians	LH vs. CH	Mann-Whitney U	N/A	−
418	−	PCA PHASE LF	-0.349075	0.75 ± 0.26 vs. 0.59 ± 0.23	18	0.138641	Figure 4	Radians	SL vs. CH	Wilcoxan signed rank	N/A	−
419	−	PCA PHASE LF	-0.280056	0.71 ± 0.41 vs. 0.75 ± 0.26	17	0.277	Figure 4	Radians	LH vs. SL	Mann-Whitney U	N/A	−
420	−	PCA PHASE LF	-0.023338	0.71 ± 0.41 vs. 0.59 ± 0.23	17	0.963	Figure 4	Radians	LH vs. CH	Mann-Whitney U	N/A	−
421	−	PCA GAIN VLF	-0.460798	0.88 ± 0.37 vs. 0.55 ± 0.26	18	0.0506124	Figure 4	cm∙s-1∙mmHg-1	SL vs. CH	Wilcoxan signed rank	N/A	−
422	−	PCA GAIN VLF	-0.35007	0.67 ± 0.32 vs. 0.88 ± 0.37	17	0.167	Figure 4	cm∙s-1∙mmHg-1	LH vs. SL	Mann-Whitney U	N/A	−
423	−	PCA GAIN VLF	-0.35007	0.67 ± 0.32 vs. 0.55 ± 0.26	17	0.167	Figure 4	cm∙s-1∙mmHg-1	LH vs. CH	Mann-Whitney U	N/A	−
424	-	PCA GAIN LF	-0.460798	1.05 ± 0.35 vs. 0.68 ± 0.19	18	0.0506124	Figure 4	cm∙s-1∙mmHg-1	SL vs. CH	Wilcoxan signed rank	N/A	-
425	↓ in LH	PCA GAIN LF	-0.536774	0.67 ± 0.32 vs. 1.05 ± 0.35	17	0.027	Figure 4	cm∙s-1∙mmHg-1	LH vs. SL	Mann-Whitney U	N/A	↓ in LH
426	−	PCA GAIN LF	-0.280228	0.67 ± 0.32 vs. 0.68 ± 0.19	17	0.277	Figure 4	cm∙s-1∙mmHg-1	LH vs. CH	Mann-Whitney U	N/A	−
427	−	PCA COH VLF	-0.376888	0.67 ± 0.1 vs. 0.75 ± 0.08	18	0.109745	Figure 4	AU	SL vs. CH	Wilcoxan signed rank	N/A	−
428	−	PCA COH VLF	-0.245199	0.71 ± 0.06 vs. 0.67 ± 0.1	17	0.321	Figure 4	AU	LH vs. SL	Mann-Whitney U	N/A	−
429	−	PCA COH VLF	-0.163366	0.71 ± 0.06 vs. 0.75 ± 0.08	17	0.541	Figure 4	AU	LH vs. CH	Mann-Whitney U	N/A	−
430	↑in CH	PCA COH LF	-0.628382	0.71 ± 0.04 vs. 0.81 ± 0.03	18	0.00768579	Figure 4	AU	SL vs. CH	Wilcoxan signed rank	N/A	↑in CH
431	−	PCA COH LF	0	0.71 ± 0.06 vs. 0.71 ± 0.04	17	1	Figure 4	AU	LH vs. SL	Mann-Whitney U	N/A	−
432	↓ in LH	PCA COH LF	-0.770626	0.71 ± 0.06 vs. 0.81 ± 0.03	17	0	Figure 4	AU	LH vs. CH	Mann-Whitney U	N/A	↓ in LH
433	−	ICA CVRCO2	-0.460798	5.46 ± 2.34 vs. 7.44 ± 3.95	18	0.0506124	Figure 5	mL∙min-1∙mmHg-1	SL vs. CH	Wilcoxan signed rank	N/A	−
434	↑ in LH	ICA CVRCO2	-0.516025	7.39 ± 2.18 vs. 5.46 ± 2.34	16	0.042	Figure 5	mL∙min-1∙mmHg-1	LH vs. SL	Mann-Whitney U	N/A	↑ in LH
435	−	ICA CVRCO2	-0.0396942	7.39 ± 2.18 vs. 7.44 ± 3.95	16	0.918	Figure 5	mL∙min-1∙mmHg-1	LH vs. CH	Mann-Whitney U	N/A	−
436	↑ in CH	MCA CVRCO2	-0.516659	5.01 ± 1.54 vs. 6.7 ± 2.71	18	0.0284018	Figure 5	cm∙s-1∙mmHg-1	SL vs. CH	Wilcoxan signed rank	N/A	↑ in CH
437	−	MCA CVRCO2	-0.066157	4.68 ± 1.48 vs. 5.01 ± 1.54	16	0.837	Figure 5	cm∙s-1∙mmHg-1	LH vs. SL	Mann-Whitney U	N/A	−
438	−	MCA CVRCO2	-0.463099	4.68 ± 1.48 vs. 6.7 ± 2.71	16	0.071	Figure 5	cm∙s-1∙mmHg-1	LH vs. CH	Mann-Whitney U	N/A	−
439	−	VA CVRCO2	-0.14	8.5 ± 4.95 vs. 11.44 ± 6.86	16	0.575403	Figure 5	mL∙min-1∙mmHg-1	SL vs. CH	Wilcoxan signed rank	N/A	−
440	−	VA CVRCO2	-0.20498	6.12 ± 2.57 vs. 8.5 ± 4.95	15	0.47	Figure 5	mL∙min-1∙mmHg-1	LH vs. SL	Mann-Whitney U	N/A	−
441	−	VA CVRCO2	-0.20498	6.12 ± 2.57 vs. 11.44 ± 6.86	15	0.47	Figure 5	mL∙min-1∙mmHg-1	LH vs. CH	Mann-Whitney U	N/A	−
442	−	PCA CVRCO2	-0.349075	4.66 ± 1.71 vs. 5.88 ± 2.39	18	0.138641	Figure 5	cm∙s-1∙mmHg-1	SL vs. CH	Wilcoxan signed rank	N/A	−
443	−	PCA CVRCO2	-0.280056	3.84 ± 2.04 vs. 4.66 ± 1.71	17	0.277	Figure 5	cm∙s-1∙mmHg-1	LH vs. SL	Mann-Whitney U	N/A	−
444	−	PCA CVRCO2	-0.280056	3.84 ± 2.04 vs. 5.88 ± 2.39	17	0.277	Figure 5	cm∙s-1∙mmHg-1	LH vs. CH	Mann-Whitney U	N/A	−
445	−	absolute Δpeak PCAv	-0.496839	7.51 ± 2.39 vs. 7.39 ± 3.5	14	0.063	Figure 6	cm∙s-1	SL vs. CH	Wilcoxan signed rank	N/A	−
446	−	absolute Δpeak PCAv	-0.119546	6.89 ± 4.44 vs. 7.51 ± 2.39	15	0.694	Figure 6	cm∙s-1	LH vs. SL	Mann-Whitney U	N/A	−
447	−	absolute Δpeak PCAv	-0.239092	6.89 ± 4.44 vs. 7.39 ± 3.5	15	0.397	Figure 6	cm∙s-1	LH vs. CH	Mann-Whitney U	N/A	−
448	↑ in CH	% Δpeak PCAv	-0.63234	18.14 ± 4.73 vs. 20.78 ± 10.35	14	0.018	Figure 6	%	SL vs. CH	Wilcoxan signed rank	N/A	↑ in CH
449	−	% Δpeak PCAv	-0.0299511	18.77 ± 11.32 vs. 18.14 ± 4.73	15	0.955	Figure 6	%	LH vs. SL	Mann-Whitney U	N/A	−
450	−	% Δpeak PCAv	-0.298736	18.77 ± 11.32 vs. 20.78 ± 10.35	15	0.281	Figure 6	%	LH vs. CH	Mann-Whitney U	N/A	−
451	−	absolute Δaverage PCAv	-0.496839	3.44 ± 1.47 vs. 3.64 ± 2.36	14	0.063	Figure 6	cm∙s-1	SL vs. CH	Wilcoxan signed rank	N/A	−
452	−	absolute Δaverage PCAv	-0.089595	3.71 ± 2.83 vs. 3.44 ± 1.47	15	0.779	Figure 6	cm∙s-1	LH vs. SL	Mann-Whitney U	N/A	−
453	−	absolute Δaverage PCAv	-0.17919	3.71 ± 2.83 vs. 3.64 ± 2.36	15	0.536	Figure 6	cm∙s-1	LH vs. CH	Mann-Whitney U	N/A	−
454	↑ in CH	% Δaverage PCAv	-0.587173	8.43 ± 3.16 vs. 10.41 ± 7.28	14	0.028	Figure 6	%	SL vs. CH	Wilcoxan signed rank	N/A	↑ in CH
455	−	% Δaverage PCAv	-0.119546	10.08 ± 7.51 vs. 8.43 ± 3.16	15	0.694	Figure 6	%	LH vs. SL	Mann-Whitney U	N/A	−
456	−	% Δaverage PCAv	-0.17919	10.08 ± 7.51 vs. 10.41 ± 7.28	15	0.536	Figure 6	%	LH vs. CH	Mann-Whitney U	N/A	−
457	↓ in CH	IDT Accuracy	-0.478947	1.57 ± 0 vs. 1.45 ± 0.13	18	0.0421682	Figure 7	Arcsin√PCR	SL vs. CH	Wilcoxan signed rank	N/A	↓ in CH
458	−	IDT Accuracy	-0.433013	1.5 ± 0.1 vs. 1.57 ± 0	18	0.258	Figure 7	Arcsin√PCR	LH vs. SL	Mann-Whitney U	N/A	−
459	−	IDT Accuracy	-0.433013	1.5 ± 0.1 vs. 1.45 ± 0.13	18	0.258	Figure 7	Arcsin√PCR	LH vs. CH	Mann-Whitney U	N/A	−
460	−	TBT Accuracy	-0.259508	1.33 ± 0.11 vs. 1.3 ± 0.09	18	0.271041	Figure 7	Arcsin√PCR	SL vs. CH	Wilcoxan signed rank	N/A	−
461	−	TBT Accuracy	-0.305274	1.15 ± 0.29 vs. 1.33 ± 0.11	18	0.222	Figure 7	Arcsin√PCR	LH vs. SL	Mann-Whitney U	N/A	−
462	−	TBT Accuracy	-0.305274	1.15 ± 0.29 vs. 1.3 ± 0.09	18	0.222	Figure 7	Arcsin√PCR	LH vs. CH	Mann-Whitney U	N/A	−
463	−	MoCA	0	27.89 ± 2.15 vs. 27.89 ± 1.76	18	1	Figure 7	points	SL vs. CH	Wilcoxan signed rank	N/A	−
464	−	MoCA	-0.391352	26.33 ± 1.41 vs. 27.89 ± 2.15	18	0.113	Figure 7	points	LH vs. SL	Mann-Whitney U	N/A	−
465	−	MoCA	-0.391352	26.33 ± 1.41 vs. 27.89 ± 1.76	18	0.113	Figure 7	points	LH vs. CH	Mann-Whitney U	N/A	−
